# Supplementary material for: Educational attainment reduces the risk of suicide attempt among individuals with and without psychiatric disorders independent of cognition: a bidirectional and multivariable Mendelian randomization study with more than 815,000 participants
Source: Transl Psychiatry. 2020 Nov 9;10:388. doi: 10.1038/s41398-020-01047-2 (PMC7653915; doi:10.1038/s41398-020-01047-2)
Supplement: Supplementary file 1 — Supplementary Tables [file 41398_2020_1047_MOESM1_ESM.xlsx]

## Sheet: Table 1
Table 1. Data sources and description of exposure and outcome phenotypes
											GWAS MRC-IEU
PHENOTYPES	Consortium	First Author (Year)	Sample Size	N Cases	N Controls	No. Variants	Population (Cohort)	Outcome Units	GWAS Association Method	GWAS covariates	https://gwas.mrcieu.ac.uk/datasets/	Availability	Other Download
EXPOSURES:
Educational Attainment (EA)	SSGAC	Lee (2018) [1]	766345	NA	NA	10101242	European (UKB)	continuous (SD = 4.2 years)	NA	First 10 principal components of genogypic data, 3rd-order polynomial in birth year, sex, birth year-sex interaction,study specific controls	ieu-a-1239	PUBLIC	https://www.thessgac.org/data
Cogntive Performance (CP)	SSGAC	Lee (2018) [1]	257828	NA	NA	NA	European (UKB)	continuous (standardized score)	NA	First 10 principal components of genogypic data, 3rd-order polynomial in birth year, sex, birth year-sex interaction,study specific controls	ebi-a-GCST006572	PUBLIC	https://www.thessgac.org/data
ADDITIONAL EXPOSURES:
Income	MRC-IEU UKB GWAS	Elsworth (2018) [2]	397751	NA	NA	9851867	European (UKB)	ordered cat.	BOLT LLM	Genotype array, sex	ukb-b-7408	PUBLIC	NA
Alcohol Consumption	SSGAC	Clarke et al. (2017) [3]	112117	NA	NA	12935395	European (UKB)	units alcohol/week	PLINK	Location of UKB assessment, genotping batch, 15 principal components	ieu-a-1283	PUBLIC	https://www.thessgac.org/data
Ever Smoked	MRC-IEU UKB GWAS	Elsworth (2018) [2]	461066	280508	180558	9851867	European (UKB)	binary	BOLT LLM	Genotype array, sex	ukb-b-20261	PUBLIC	NA
Ever Seen a General Practitioner for Nerves, Anxiety, Tension or Depression	MRC-IEU UKB GWAS	Elsworth (2018) [2]	459560	158561	300995	9851867	European (UKB)	binary	BOLT LLM	Genotype array, sex	ukb-b-6991	PUBLIC	NA
Ever Seen a Psychiatrist for Nerves, Anxiety, Tension or Depression	MRC-IEU UKB GWAS	Elsworth (2018) [2]	460702	53414	407288	9851867	European (UKB)	binary	BOLT LLM	Genotype array, sex	ukb-b-18336	PUBLIC	NA
Any Psychotic Experience	MRC-CNGG/ Walters Group	Legge (2019) [4]	127966	6123	121843	NA	European (UKB)	binary	Logistics regression	Genotype array, top 5 principal componets, additional principal componets from first 20 nominally associated (P< .05)	NA	PUBLIC	https://walters.psycm.cf.ac.uk/ukbiobank-any-psychotic-experience.sumstats.txt.gz
Bipolar Disorder	NA	Hou (2016) [5]	34950	7647	27303	~9 million	European	binary	Logistics regression PLINK	10 principal components of population structure	ebi-a-GCST003724	PUBLIC	NA
Schizophrenia	PGC	Ripke (2014) [6]	82315	35476	46839	9444231	Mixed	binary	Logistics regression (PLINK)	10 principal components of population structure	ieu-a-22	PUBLIC	https://www.med.unc.edu/pgc/download-results/scz/
Major Depressive Disorder (probable)	NA	Howard (2018) [7]	174519	30603	143916	7649378	European (UKB)	binary	Linear association	8 principal componets, sex, age, genotyng array	ebi-a-GCST005904	PUBLIC	NA
OUTCOME:
Suicide Attempt Risk Model 1	iPSYCH	Erlangsen (2018) [8]	50264	6024	44240	~8 million	European	binary	Logistics regression	Gender; years followed after age 15; first 10 principal components of genetic ancestry	NA	PUBLIC	https://ipsych.dk/forskning/downloads/
Suicide Attempt Risk Model 2	iPSYCH	Erlangsen (2018) [8]	50264	6024	44240	~8 million	European	binary	Logistics regression	Gender; years followed after age 15; first 10 principal components of genetic ancestry; binary covariates for each of the following diagnoses: schizophrenia, bipolar disorder, affective disorder, autism spectrum disorder, anorexia, and "any mental disorder"	NA	PUBLIC	https://ipsych.dk/forskning/downloads/
Abbreviation:
GWAS: Genome wide association study
SSGAC: Social Science Genetic Association Consortium
IPSYCH: The Lundbeck Foundation Initiative for Integrative Psychiatric Research, iPSYCH
MRC-IEU: Medical Research Center-Integrative Epidemiology Center (UK Bristol)
UKB: UK Biobank
MRC-CNGG: Medical Research Center-Centre for Neuropsychiatric Genetics and Genomics
PGC: Psychiatric Genomics Consortium
References:
[1] Lee, J.J., et al., Gene discovery and polygenic prediction from a genome-wide association study of educational attainment in 1.1 million individuals. Nature Genetics, 2018. 50(8): p. 1112-1121.
[2] Elsworth, B., Mitchell, R, Raistrick, CA, Paternoster, L, Hemani, G, Gaunt, TR MRC IEU UK Biobank GWAS pipeline version 1. 2018. DOI: https://doi.org/10.5523/bris.2fahpksont1zi26xosyamqo8rr.
[3] Clarke, T.K., et al., Genome-wide association study of alcohol consumption and genetic overlap with other health-related traits in UK Biobank (N=112 117). Mol Psychiatry, 2017 Oct; 22(10):1376-1384.
[4] Legge, S.E., et al., Association of Genetic Liability to Psychotic Experiences With Neuropsychotic Disorders and Traits. JAMA Psychiatry, 2019;76(12):1256-1265. doi:10.1001/jamapsychiatry.2019.2508
[5] Hou, L., et al., Genome-wide association study of 40,000 individuals identifies two novel loci associated with bipolar disorder. Hum Mol Genet. 2016;25(15):3383-3394. doi:10.1093/hmg/ddw181
[6] Schizophrenia Working Group of the Psychiatric Genomics Consortium. Biological insights from 108 schizophrenia-associated genetic loci. Nature. 2014;511(7510):421-427. doi:10.1038/nature13595
[7] Howard, D.M., Adams, M.J., Shirali, M. et al. Genome-wide association study of depression phenotypes in UK Biobank identifies variants in excitatory synaptic pathways. Nat Commun 9, 1470 (2018). https://doi.org/10.1038/s41467-018-03819-3
[8] Erlangsen, A., et al., Genetics of suicide attempts in individuals with and without mental disorders: a population-based genome-wide association study. Mol Psychiatry, 2018. DOI:10.1038/s41380-018-0218-y.
[9] Burgess, S., et al., Bias due to participant overlap in two-sample Mendelian randomization. Genet Epidemiol., 2016. 40(7): p. 597–608.

## Sheet: Table 2
Table 2. Instruments for exposure “educational attainment”
						EDUCATIONAL ATTAINMENT [1]					SUICIDE ATTEMPT MODEL 1 (a) [8]				SUICIDE ATTEMPT MODEL 2 (a) [8]
	SNP (b)	CHR	POS	effect allele	other allele	beta.exposure	eaf.exposure	pval.exposure	se.exposure	units.exposure	beta.outcome	eaf.outcome	se.outcome	pval.outcome	beta.outcome	eaf.outcome	se.outcome	pval.outcome	samplesize.exposure	samplesize.outcome	R2 (c)	F-statistic (d)	Keep (e)
1	rs10073890	5	124288028	G	A	-0.01262	0.7364	1.11e-10	0.00196	years	0.009653	NA	0.0229	0.6749	0.01518	NA	0.0304	0.6168	766345	50264	5.40952e-05	41.4578	TRUE
2	rs1008078	1	91189731	T	C	-0.01738	0.4099	1.2e-23	0.00173	years	0.01568	NA	0.02	0.4321	0.01094	NA	0.0265	0.6788	766345	50264	0.000131682	100.927	TRUE
3	rs10191758	2	144263280	A	G	-0.01631	0.619	9.6e-21	0.00175	years	0.05024	NA	0.0203	0.01326	0.06156	NA	0.0268	0.02177	766345	50264	0.000113333	86.8622	TRUE
4	rs10205801	2	233597196	A	G	-0.01053	0.5068	7.17e-10	0.00171	years	-0.001301	NA	0.0199	0.9489	0.01489	NA	0.0264	0.5725	766345	50264	4.94787e-05	37.9196	TRUE
5	rs10215082	7	92657985	A	G	-0.01303	0.4388	3.33e-14	0.00172	years	-0.028	NA	0.0198	0.1573	-0.01931	NA	0.0262	0.4611	766345	50264	7.48816e-05	57.3893	TRUE
6	rs10240905	7	32263069	T	C	-0.01167	0.3316	3.79e-11	0.00177	years	0.01674	NA	0.0205	0.4137	-0.02625	NA	0.0271	0.333	766345	50264	5.67213e-05	43.4704	TRUE
7	rs10456918	6	119233480	A	C	-0.01485	0.818	3.67e-11	0.00224	years	-0.04955	NA	0.0253	0.0507	-0.0445	NA	0.0335	0.1841	766345	50264	5.73466e-05	43.9497	TRUE
8	rs10460095	18	22624708	G	A	0.01066	0.4133	4.87e-10	0.00171	years	-0.03421	NA	0.0199	0.08661	-0.004888	NA	0.0263	0.8542	766345	50264	5.07079e-05	38.8616	TRUE
9	rs1051474	9	111881856	T	C	-0.01301	0.7262	4.86e-12	0.00188	years	0.02686	NA	0.0221	0.2243	0.0318	NA	0.0293	0.2776	766345	50264	6.24867e-05	47.8892	TRUE
10	rs10760023	9	121958917	C	G	-0.01095	0.6684	2.12e-09	0.00183	years	0.007226	NA	0.0215	0.7357	0.02337	NA	0.0284	0.4121	766345	50264	4.67177e-05	35.8035	FALSE
11	rs10765775	11	95656362	A	G	0.01488	0.3963	2.62e-17	0.00176	years	-0.004008	NA	0.0203	0.8429	-0.003305	NA	0.0267	0.9019	766345	50264	9.32644e-05	71.4792	TRUE
12	rs10772644	12	13417617	G	C	-0.01614	0.1071	1.5e-09	0.00267	years	-0.003594	NA	0.0303	0.9047	-0.01587	NA	0.0404	0.694	766345	50264	4.76804e-05	36.5413	FALSE
13	rs10773002	12	123746961	T	A	-0.02191	0.7211	8.68e-29	0.00197	years	0.007075	NA	0.0233	0.7624	0.02019	NA	0.0308	0.5122	766345	50264	0.000161383	123.695	FALSE
14	rs10797055	1	159906849	G	A	0.00986	0.5102	1.04e-08	0.00172	years	0.02469	NA	0.0199	0.2143	0.02664	NA	0.0263	0.3113	766345	50264	4.28799e-05	32.8621	TRUE
15	rs10798418	1	175839834	T	C	-0.00957	0.466	3.29e-08	0.00173	years	-0.01837	NA	0.02	0.3589	-0.03232	NA	0.0265	0.2229	766345	50264	3.99291e-05	30.6006	TRUE
16	rs10856785	2	16650175	T	C	-0.01132	0.7296	3.83e-09	0.00192	years	0.01577	NA	0.0222	0.4771	0.03739	NA	0.0295	0.2042	766345	50264	4.53572e-05	34.7608	TRUE
17	rs10862376	12	82257633	T	A	-0.01616	0.8639	1.4e-11	0.00239	years	0.02645	NA	0.0283	0.351	0.0318	NA	0.0375	0.3965	766345	50264	5.96536e-05	45.7178	FALSE
18	rs10875121	1	98417446	G	C	-0.01834	0.1429	5.53e-16	0.00226	years	-0.07872	NA	0.0264	0.002857	-0.09622	NA	0.0348	0.00563	766345	50264	8.59251e-05	65.8538	FALSE
19	rs10887801	10	90079714	G	T	-0.01087	0.5629	2.27e-10	0.00171	years	0.008032	NA	0.0198	0.6859	0.02388	NA	0.0262	0.362	766345	50264	5.27254e-05	40.4078	TRUE
20	rs10940921	5	30808645	G	T	-0.01089	0.5697	7e-10	0.00177	years	0.002098	NA	0.02	0.9179	0.01735	NA	0.0265	0.5133	766345	50264	4.93928e-05	37.8537	TRUE
21	rs10963297	9	1791832	G	C	0.01904	0.2517	7.36e-22	0.00198	years	-0.005817	NA	0.0235	0.8053	0.01084	NA	0.0312	0.7281	766345	50264	0.00012065	92.4703	FALSE
22	rs10994777	10	63233988	G	A	-0.0146	0.8605	3.36e-10	0.00232	years	0.0402	NA	0.027	0.1368	0.04228	NA	0.0357	0.2362	766345	50264	5.16753e-05	39.603	TRUE
23	rs11023749	11	15889272	A	G	0.01132	0.6701	2.96e-10	0.0018	years	-0.008435	NA	0.0208	0.686	0.005286	NA	0.0274	0.8481	766345	50264	5.16061e-05	39.55	TRUE
24	rs1105307	9	72046040	A	G	-0.01173	0.2449	1.67e-09	0.00195	years	0.03835	NA	0.0224	0.08701	0.01725	NA	0.0299	0.5635	766345	50264	4.72152e-05	36.1848	TRUE
25	rs1106090	2	58068741	A	G	0.01173	0.6259	2.09e-11	0.00175	years	-0.02706	NA	0.0207	0.1918	-0.03418	NA	0.0275	0.2133	766345	50264	5.86233e-05	44.9282	TRUE
26	rs11081529	18	75902735	T	C	0.01311	0.7432	1.82e-12	0.00186	years	0.001401	NA	0.0219	0.9499	0.01542	NA	0.029	0.5963	766345	50264	6.48227e-05	49.6796	TRUE
27	rs11123818	2	100867308	G	A	-0.02081	0.6054	1.72e-32	0.00175	years	0.03469	NA	0.0206	0.09213	0.03511	NA	0.0271	0.1947	766345	50264	0.000184486	141.406	TRUE
28	rs111821073	9	99084793	C	T	-0.01385	0.8367	4.85e-09	0.00237	years	0.0004001	NA	0.0285	0.9875	-0.003693	NA	0.0376	0.9207	766345	50264	4.45614e-05	34.1509	TRUE
29	rs112806496	2	80421805	G	C	0.0187	0.08503	8.28e-10	0.00305	years	-0.03283	NA	0.039	0.4002	-0.001001	NA	0.052	0.9842	766345	50264	4.90499e-05	37.5909	FALSE
30	rs113182709	8	143297485	G	A	-0.03225	0.97619	1.29e-08	0.00567	years	0.1571	NA	0.0913	0.08536	0.2142	NA	0.1199	0.07422	766345	50264	4.22134e-05	32.3513	TRUE
31	rs113520408	7	128402782	A	G	0.01304	0.2857	1.02e-11	0.00192	years	0.009653	NA	0.0229	0.6728	0.02567	NA	0.0302	0.3964	766345	50264	6.01869e-05	46.1266	TRUE
32	rs113615161	7	114519339	T	C	-0.01472	0.1395	3.97e-09	0.0025	years	0.01449	NA	0.0295	0.6228	-0.005616	NA	0.0395	0.8876	766345	50264	4.52368e-05	34.6685	TRUE
33	rs1143770	11	122017598	C	T	-0.01136	0.4082	4.31e-11	0.00172	years	0.04113	NA	0.0201	0.0405	0.06989	NA	0.0265	0.008528	766345	50264	5.69181e-05	43.6213	TRUE
34	rs115000530	3	69930625	T	A	0.02892	0.06122	3.3e-14	0.00381	years	-0.03438	NA	0.0469	0.4641	0.01882	NA	0.0621	0.7616	766345	50264	7.51778e-05	57.6163	FALSE
35	rs115454970	4	67091953	T	G	-0.01185	0.3044	2.76e-09	0.00199	years	0.05562	NA	0.0224	0.01316	0.09267	NA	0.0298	0.001842	766345	50264	4.62686e-05	35.4592	TRUE
36	rs11620355	13	92044587	G	A	-0.01756	0.8844	4.77e-09	0.003	years	0.03936	NA	0.0398	0.3231	0.04468	NA	0.0534	0.4019	766345	50264	4.47057e-05	34.2614	TRUE
37	rs11627087	14	57300708	A	G	0.01788	0.91497	3.71e-08	0.00325	years	0.009848	NA	0.0336	0.7706	0.01725	NA	0.0443	0.6973	766345	50264	3.94936e-05	30.2668	TRUE
38	rs11663602	18	77578191	A	C	-0.01213	0.2568	1.64e-10	0.0019	years	0.006777	NA	0.0221	0.7606	0.014	NA	0.0293	0.6319	766345	50264	5.31823e-05	40.758	TRUE
39	rs11681861	2	29633087	G	T	-0.01435	0.1565	2.88e-08	0.00259	years	-0.04489	NA	0.0319	0.1598	-0.05119	NA	0.042	0.2237	766345	50264	4.00555e-05	30.6975	TRUE
40	rs11694904	2	180925445	T	C	0.01215	0.3384	4.78e-11	0.00185	years	-0.03677	NA	0.0226	0.1037	-0.0553	NA	0.0299	0.06455	766345	50264	5.62808e-05	43.1328	TRUE
41	rs11732657	4	172427073	A	G	-0.01274	0.7007	9.54e-11	0.00197	years	0.0007997	NA	0.0231	0.9737	0.02293	NA	0.0306	0.454	766345	50264	5.45706e-05	41.822	TRUE
42	rs117468730	16	10205467	G	A	0.03521	0.9881	3.79e-09	0.00597	years	-0.02645	NA	0.0728	0.7162	-0.09849	NA	0.0968	0.3086	766345	50264	4.53878e-05	34.7842	TRUE
43	rs11752914	6	155910988	T	C	0.01208	0.8027	2.13e-08	0.00216	years	-0.02946	NA	0.0255	0.2487	-0.03527	NA	0.0338	0.2967	766345	50264	4.08117e-05	31.277	TRUE
44	rs11772580	7	100101648	G	T	0.01199	0.7466	2.57e-09	0.00201	years	-0.04669	NA	0.0235	0.0467	-0.02868	NA	0.0311	0.3562	766345	50264	4.64303e-05	35.5832	TRUE
45	rs11871429	17	42920929	A	G	0.01425	0.7959	1.92e-12	0.00202	years	-0.0002	NA	0.0233	0.9947	-0.01941	NA	0.0308	0.5288	766345	50264	6.49343e-05	49.7652	TRUE
46	rs12028010	1	41764471	C	T	-0.01696	0.2228	4.51e-17	0.00202	years	-0.01167	NA	0.0229	0.6103	-0.02491	NA	0.0302	0.4099	766345	50264	9.19782e-05	70.4933	TRUE
47	rs12134151	1	96202443	C	G	-0.01245	0.5221	2.42e-13	0.0017	years	0.03101	NA	0.0199	0.1191	0.04316	NA	0.0263	0.1001	766345	50264	6.9982e-05	53.6339	FALSE
48	rs12332731	5	93033082	A	T	0.01374	0.2024	3.12e-10	0.00218	years	-0.09596	NA	0.0269	0.0003573	-0.1232	NA	0.0352	0.0004642	766345	50264	5.18339e-05	39.7246	FALSE
49	rs12375949	9	124617900	T	C	-0.01447	0.4303	3.31e-17	0.00172	years	0.0199	NA	0.0201	0.3238	0.003807	NA	0.0265	0.8845	766345	50264	9.23455e-05	70.7749	TRUE
50	rs12468040	2	44854981	G	T	-0.01432	0.6037	2.46e-16	0.00175	years	0.02917	NA	0.0206	0.1582	0.05183	NA	0.0273	0.05759	766345	50264	8.7367e-05	66.959	TRUE
51	rs12503522	4	94543233	C	T	0.01125	0.7517	2.24e-09	0.00188	years	-0.005584	NA	0.0217	0.7954	0.006018	NA	0.0286	0.833	766345	50264	4.67245e-05	35.8087	TRUE
52	rs12519073	5	136776762	C	T	0.01221	0.7619	1.6e-09	0.00202	years	0.01725	NA	0.0238	0.4687	0.03407	NA	0.0316	0.2813	766345	50264	4.76742e-05	36.5365	TRUE
53	rs12574281	11	131205421	A	C	-0.01077	0.6003	8.85e-10	0.00176	years	0.02552	NA	0.0209	0.2229	0.04186	NA	0.0277	0.1301	766345	50264	4.88608e-05	37.446	TRUE
54	rs12602286	17	19236954	T	G	0.01701	0.8861	2.37e-11	0.00255	years	-0.01674	NA	0.0294	0.5703	-0.003105	NA	0.039	0.9359	766345	50264	5.80602e-05	44.4966	TRUE
55	rs12682775	9	135490491	T	C	-0.01187	0.7857	5.99e-09	0.00204	years	0.02173	NA	0.0243	0.3701	0.006119	NA	0.0319	0.847	766345	50264	4.41771e-05	33.8563	TRUE
56	rs12804787	11	133811072	A	G	0.01814	0.93197	2.96e-08	0.00327	years	-0.08883	NA	0.0433	0.04022	-0.1347	NA	0.058	0.02026	766345	50264	4.01548e-05	30.7736	TRUE
57	rs12940014	17	17603317	C	T	0.00936	0.5204	3.73e-08	0.0017	years	-0.001401	NA	0.0198	0.9444	-0.01248	NA	0.0262	0.6328	766345	50264	3.9556e-05	30.3147	TRUE
58	rs12955211	18	25572105	T	A	-0.01097	0.6446	1.59e-09	0.00182	years	0.01238	NA	0.0216	0.5652	0.02614	NA	0.0286	0.3603	766345	50264	4.74052e-05	36.3303	FALSE
59	rs13010566	2	125873208	A	C	-0.0106	0.4388	4.59e-10	0.0017	years	0.04972	NA	0.0198	0.01205	0.03718	NA	0.0262	0.1551	766345	50264	5.07303e-05	38.8788	TRUE
60	rs13029509	2	215374209	A	G	-0.01049	0.4677	7.17e-10	0.0017	years	-0.0202	NA	0.0199	0.309	-0.02265	NA	0.0263	0.3904	766345	50264	4.96829e-05	38.0761	TRUE
61	rs13090388	3	49391082	C	T	-0.02852	0.6905	4.29e-54	0.00184	years	0.003807	NA	0.0216	0.8611	-0.01163	NA	0.0286	0.6853	766345	50264	0.000313403	240.249	TRUE
62	rs13145650	4	122963344	C	T	0.01918	0.09184	3.8e-10	0.00306	years	0.02655	NA	0.035	0.4481	-0.003594	NA	0.0462	0.9388	766345	50264	5.12634e-05	39.2874	TRUE
63	rs1334297	13	58335375	A	G	0.02449	0.784	3.06e-37	0.00192	years	-0.05774	NA	0.0214	0.007065	-0.06978	NA	0.0285	0.01418	766345	50264	0.000212255	162.695	TRUE
64	rs13422673	2	155474355	C	T	0.01201	0.5153	1.74e-12	0.0017	years	0.01136	NA	0.0197	0.564	0.02214	NA	0.0262	0.3974	766345	50264	6.51232e-05	49.9099	TRUE
65	rs1363862	5	59670035	G	A	0.01171	0.7398	1.02e-09	0.00192	years	-0.02654	NA	0.0231	0.2493	-0.03014	NA	0.0308	0.3265	766345	50264	4.85362e-05	37.1972	TRUE
66	rs1391438	4	106151843	T	C	0.0167	0.3146	5.79e-20	0.00183	years	0.04961	NA	0.0211	0.01858	0.03677	NA	0.0282	0.1914	766345	50264	0.000108657	83.2779	TRUE
67	rs1427298	2	145214421	C	T	-0.0102	0.5884	3.28e-09	0.00172	years	0.01837	NA	0.0202	0.3635	-0.02625	NA	0.0266	0.3235	766345	50264	4.5888e-05	35.1676	TRUE
68	rs1450782	4	112514407	G	T	-0.00945	0.602	4.93e-08	0.00173	years	-0.01369	NA	0.02	0.4928	-0.004611	NA	0.0265	0.8623	766345	50264	3.89341e-05	29.838	TRUE
69	rs1455350	2	199497115	T	A	0.01614	0.5289	2.61e-21	0.0017	years	-0.01371	NA	0.0198	0.4893	0.003506	NA	0.0264	0.8937	766345	50264	0.000117607	90.138	FALSE
70	rs152603	5	106774922	G	A	0.01019	0.3861	9.47e-09	0.00177	years	0.01607	NA	0.0212	0.4481	0.01853	NA	0.028	0.5094	766345	50264	4.32473e-05	33.1437	TRUE
71	rs1558727	12	97680631	C	T	0.01069	0.5153	3.09e-10	0.0017	years	-0.02946	NA	0.0199	0.1395	0.009041	NA	0.0263	0.7312	766345	50264	5.15954e-05	39.5418	TRUE
72	rs1566085	8	142624527	T	G	0.01645	0.5697	6.9e-22	0.00171	years	-0.02399	NA	0.02	0.2304	0.008365	NA	0.0265	0.7532	766345	50264	0.000120743	92.5419	TRUE
73	rs1569092	1	74858724	A	G	0.01807	0.182	1.16e-14	0.00234	years	0.01459	NA	0.0287	0.6123	-0.03449	NA	0.0379	0.3633	766345	50264	7.78084e-05	59.6326	TRUE
74	rs1584469	5	120101694	T	C	-0.01303	0.3112	2.1e-12	0.00185	years	0.002198	NA	0.0214	0.9174	0.02401	NA	0.0285	0.4001	766345	50264	6.47281e-05	49.6071	TRUE
75	rs1592757	5	103889998	C	G	-0.01045	0.3759	5.89e-09	0.0018	years	0.02489	NA	0.0207	0.2297	0.06925	NA	0.0276	0.01211	766345	50264	4.39789e-05	33.7044	FALSE
76	rs1595973	4	65798787	C	T	0.01002	0.4405	6.56e-09	0.00173	years	-0.009059	NA	0.0204	0.6567	-0.01755	NA	0.027	0.5148	766345	50264	4.37724e-05	33.5461	TRUE
77	rs1618725	18	21126952	T	C	0.01477	0.5204	2.22e-17	0.00174	years	-0.02747	NA	0.0198	0.166	0.0002	NA	0.0261	0.9939	766345	50264	9.4015e-05	72.0545	TRUE
78	rs1671770	12	120946568	C	A	-0.01342	0.8061	1.91e-09	0.00223	years	0.01341	NA	0.0262	0.6078	0.03285	NA	0.0345	0.3408	766345	50264	4.72553e-05	36.2155	TRUE
79	rs16846463	2	142316255	A	G	0.02256	0.8827	1.38e-15	0.00283	years	-0.02654	NA	0.0314	0.3967	-0.01084	NA	0.0415	0.7936	766345	50264	8.29173e-05	63.5483	TRUE
80	rs1689510	12	56396768	G	C	-0.01761	0.6565	1.4e-22	0.0018	years	0.02481	NA	0.0212	0.242	0.04343	NA	0.028	0.1208	766345	50264	0.000124881	95.7134	FALSE
81	rs16995054	20	14811733	C	T	0.0139	0.7993	2.52e-11	0.00208	years	-0.02372	NA	0.023	0.3018	-0.02049	NA	0.0306	0.5029	766345	50264	5.82711e-05	44.6583	TRUE
82	rs17048855	3	8258174	A	G	0.01184	0.3248	3.27e-11	0.00179	years	-0.02624	NA	0.0212	0.2166	-0.06177	NA	0.0281	0.02813	766345	50264	5.70884e-05	43.7518	TRUE
83	rs17425572	9	88006338	G	A	-0.01224	0.5425	6.89e-13	0.0017	years	-0.001201	NA	0.0201	0.9528	-0.0006002	NA	0.0265	0.9825	766345	50264	6.76412e-05	51.8399	TRUE
84	rs17489649	5	109156184	A	G	0.0139	0.6735	1.57e-14	0.00181	years	-0.04133	NA	0.0212	0.05114	-0.07964	NA	0.0282	0.004785	766345	50264	7.69511e-05	58.9755	TRUE
85	rs175325	20	22317310	A	T	-0.01179	0.5816	1.11e-11	0.00174	years	0.0003	NA	0.0202	0.9886	-0.01056	NA	0.0267	0.6923	766345	50264	5.99072e-05	45.9122	FALSE
86	rs17551064	7	49869771	G	A	-0.01493	0.1599	8.62e-11	0.0023	years	0.01361	NA	0.0266	0.6096	0.07455	NA	0.0351	0.03341	766345	50264	5.49814e-05	42.1369	TRUE
87	rs17565975	11	111586950	A	G	-0.01142	0.5306	2.56e-11	0.00171	years	0.01301	NA	0.02	0.514	0.01558	NA	0.0263	0.5547	766345	50264	5.81956e-05	44.6004	TRUE
88	rs17598675	4	176647637	C	T	0.01199	0.5187	1.75e-12	0.0017	years	0.02323	NA	0.0201	0.2485	0.03633	NA	0.0265	0.1705	766345	50264	6.49065e-05	49.7438	TRUE
89	rs176218	14	29600506	G	T	-0.01883	0.7993	1.85e-18	0.00215	years	-0.05629	NA	0.0246	0.02241	-0.03912	NA	0.0326	0.2306	766345	50264	0.000100082	76.7048	TRUE
90	rs1827540	5	63001049	G	A	-0.0106	0.466	4.5e-10	0.0017	years	-0.02645	NA	0.0198	0.1815	-0.04134	NA	0.0263	0.1155	766345	50264	5.07303e-05	38.8788	TRUE
91	rs1866823	8	57436577	A	G	0.01009	0.551	3.81e-09	0.00171	years	0.004689	NA	0.0198	0.8114	-0.004108	NA	0.0262	0.8764	766345	50264	4.54303e-05	34.8168	TRUE
92	rs1882273	2	194028079	G	C	0.01231	0.6531	1.09e-11	0.00181	years	-0.02586	NA	0.0209	0.2159	-0.05088	NA	0.0276	0.06509	766345	50264	6.03543e-05	46.2549	FALSE
93	rs192436652	19	54960747	C	T	0.03497	0.97789	1.35e-10	0.00545	years	-0.014	NA	0.061	0.8178	-0.04669	NA	0.0803	0.5607	766345	50264	5.37218e-05	41.1715	TRUE
94	rs1925576	10	68689083	A	G	-0.00997	0.5578	4.94e-09	0.00171	years	-0.01745	NA	0.0198	0.3776	-0.0316	NA	0.026	0.2251	766345	50264	4.43562e-05	33.9936	TRUE
95	rs1947114	2	166180772	G	A	0.01071	0.2551	2.64e-08	0.00192	years	0.003594	NA	0.0221	0.8725	0.03961	NA	0.0292	0.1758	766345	50264	4.06008e-05	31.1154	TRUE
96	rs1949226	4	21919895	A	T	-0.00965	0.5901	2.84e-08	0.00174	years	-0.01694	NA	0.0199	0.3949	-0.01177	NA	0.0263	0.6543	766345	50264	4.01342e-05	30.7578	FALSE
97	rs1964927	21	42653237	G	A	-0.01423	0.6378	9.9e-16	0.00177	years	-0.0003	NA	0.0205	0.9894	0.004589	NA	0.0274	0.8665	766345	50264	8.43339e-05	64.6342	TRUE
98	rs2052285	16	51188432	A	G	0.01123	0.5765	1.34e-10	0.00175	years	0.004888	NA	0.0202	0.808	-0.02194	NA	0.0267	0.4114	766345	50264	5.37323e-05	41.1796	TRUE
99	rs2067854	14	72425819	A	G	0.01477	0.182	1.38e-12	0.00209	years	-0.02481	NA	0.0245	0.3097	-0.009747	NA	0.0321	0.7627	766345	50264	6.51652e-05	49.9422	TRUE
100	rs2179152	6	26325888	C	T	0.01455	0.6429	1.21e-16	0.00176	years	-0.03067	NA	0.0203	0.1302	0.0009995	NA	0.0268	0.9691	766345	50264	8.91739e-05	68.3439	TRUE
101	rs2182505	6	51653864	T	C	0.01086	0.2636	1.64e-08	0.00192	years	-0.00449	NA	0.0221	0.8391	-0.01232	NA	0.0293	0.6736	766345	50264	4.1746e-05	31.9931	TRUE
102	rs225291	17	33927126	G	A	-0.01205	0.8027	1.84e-08	0.00214	years	-0.009243	NA	0.0248	0.7087	-0.01126	NA	0.0328	0.731	766345	50264	4.13718e-05	31.7063	TRUE
103	rs2256965	6	31555130	G	A	-0.01128	0.5425	1.59e-10	0.00176	years	-0.0203	NA	0.0208	0.3278	-0.0202	NA	0.0278	0.4662	766345	50264	5.35976e-05	41.0763	TRUE
104	rs2283076	7	126478190	A	G	0.01143	0.7857	2.07e-08	0.00204	years	-0.02966	NA	0.0246	0.2273	-0.02917	NA	0.0325	0.3698	766345	50264	4.09628e-05	31.3929	TRUE
105	rs2287838	19	9959014	A	G	-0.01152	0.534	1.53e-11	0.00171	years	-0.03635	NA	0.0199	0.06789	-0.04374	NA	0.0262	0.09484	766345	50264	5.92192e-05	45.3849	TRUE
106	rs2302761	17	7358520	T	C	0.01354	0.1905	1e-10	0.00209	years	-0.03999	NA	0.0244	0.1016	-0.04646	NA	0.032	0.1461	766345	50264	5.47642e-05	41.9704	TRUE
107	rs2347526	4	159853577	T	C	-0.01395	0.3622	6.84e-15	0.00179	years	0.01096	NA	0.0212	0.6055	0.008032	NA	0.0282	0.7756	766345	50264	7.92471e-05	60.7353	TRUE
108	rs2414072	15	50850562	A	T	-0.01005	0.4864	4.35e-09	0.00171	years	0.03305	NA	0.0198	0.09533	0.03874	NA	0.0263	0.1403	766345	50264	4.50709e-05	34.5413	FALSE
109	rs2441111	5	57601225	A	G	0.01087	0.5323	1.78e-10	0.0017	years	0.04172	NA	0.0199	0.03603	0.04047	NA	0.0262	0.1228	766345	50264	5.33475e-05	40.8846	TRUE
110	rs2447535	8	118946183	A	G	-0.01181	0.2755	1.69e-10	0.00185	years	0.04395	NA	0.0212	0.03852	0.01511	NA	0.0282	0.5908	766345	50264	5.31752e-05	40.7526	TRUE
111	rs2478208	13	81471113	C	G	-0.0106	0.5	4.82e-10	0.0017	years	0.01203	NA	0.02	0.5462	0.02068	NA	0.0263	0.4318	766345	50264	5.07303e-05	38.8788	FALSE
112	rs2570497	2	104441546	C	T	0.01233	0.3265	3.03e-12	0.00177	years	-0.014	NA	0.0206	0.4969	-0.0143	NA	0.0271	0.5976	766345	50264	6.33181e-05	48.5264	TRUE
113	rs2725370	8	30852826	T	C	-0.01536	0.2891	1.97e-16	0.00187	years	0.007528	NA	0.0217	0.7279	0.03252	NA	0.0288	0.2577	766345	50264	8.80312e-05	67.468	TRUE
114	rs277828	13	109693885	C	A	0.01091	0.7432	2.71e-08	0.00196	years	-0.01863	NA	0.0236	0.4303	-0.05401	NA	0.0312	0.08372	766345	50264	4.04292e-05	30.9839	TRUE
115	rs2787101	14	30105121	C	T	-0.00968	0.3827	2.5e-08	0.00174	years	0.006723	NA	0.0202	0.7397	0.02953	NA	0.0267	0.2694	766345	50264	4.03841e-05	30.9493	TRUE
116	rs2819336	1	44015809	T	C	0.01828	0.3384	5.46e-25	0.00177	years	-0.0243	NA	0.0205	0.2368	-0.03585	NA	0.0272	0.188	766345	50264	0.000139162	106.661	TRUE
117	rs2820314	1	201872209	A	C	0.011	0.6837	9.34e-10	0.0018	years	-0.008067	NA	0.0209	0.6997	-0.02068	NA	0.0276	0.453	766345	50264	4.87298e-05	37.3456	TRUE
118	rs28513670	15	65982677	G	A	0.01477	0.1531	5.06e-11	0.00225	years	-0.01126	NA	0.026	0.6654	-0.02665	NA	0.0344	0.4384	766345	50264	5.62273e-05	43.0918	TRUE
119	rs2901616	1	72122959	A	G	0.00941	0.517	3.77e-08	0.00171	years	-0.01562	NA	0.0196	0.4271	-0.03366	NA	0.0261	0.1971	766345	50264	3.95135e-05	30.2821	TRUE
120	rs2905426	19	19478022	G	T	-0.01037	0.3554	9.26e-09	0.00181	years	0.005716	NA	0.0204	0.7778	0.002002	NA	0.0272	0.9422	766345	50264	4.28309e-05	32.8246	TRUE
121	rs2923431	8	42394425	C	G	0.0114	0.6446	9.84e-11	0.00176	years	-0.02235	NA	0.0203	0.2703	-0.02747	NA	0.0267	0.3033	766345	50264	5.4744e-05	41.955	FALSE
122	rs2971970	7	133643778	T	G	-0.01654	0.2279	1.25e-15	0.00207	years	0.04762	NA	0.0241	0.0484	0.07969	NA	0.0322	0.0133	766345	50264	8.33048e-05	63.8453	TRUE
123	rs3013014	10	12396699	G	A	0.01024	0.3895	2.92e-09	0.00172	years	-0.04392	NA	0.0202	0.02962	-0.05401	NA	0.0268	0.04396	766345	50264	4.62486e-05	35.4439	TRUE
124	rs301800	1	8490603	T	C	0.01516	0.1803	1.33e-11	0.00224	years	-0.01833	NA	0.027	0.499	-0.04009	NA	0.0359	0.265	766345	50264	5.97657e-05	45.8038	TRUE
125	rs31940	5	11476812	G	A	-0.01548	0.8656	3.24e-10	0.00246	years	-0.007472	NA	0.0292	0.7985	-0.006777	NA	0.0385	0.8599	766345	50264	5.16684e-05	39.5978	TRUE
126	rs320693	7	137043868	C	G	0.01204	0.4728	1.58e-12	0.0017	years	-0.01147	NA	0.0198	0.5603	-0.03139	NA	0.0261	0.2284	766345	50264	6.54489e-05	50.1596	FALSE
127	rs337637	4	38604470	G	A	-0.01123	0.6633	2.11e-10	0.00177	years	0.02624	NA	0.0207	0.2047	0.04961	NA	0.0273	0.06879	766345	50264	5.2525e-05	40.2543	TRUE
128	rs34316	5	88015545	C	A	-0.02016	0.5799	3.35e-30	0.00177	years	-0.05541	NA	0.0203	0.006279	-0.1152	NA	0.027	2.05e-05	766345	50264	0.000169253	129.728	TRUE
129	rs34394051	1	6853091	G	A	0.01392	0.1599	6.2e-09	0.0024	years	-0.05795	NA	0.028	0.0384	-0.1043	NA	0.0368	0.004624	766345	50264	4.38948e-05	33.6399	TRUE
130	rs34853711	7	2214187	C	G	-0.01596	0.2466	9.88e-15	0.00206	years	0.06476	NA	0.0228	0.004622	0.0726	NA	0.0306	0.0176	766345	50264	7.83201e-05	60.0247	FALSE
131	rs35039375	1	171516863	G	A	-0.01983	0.09354	1.22e-11	0.00293	years	0.01882	NA	0.0353	0.5944	0.07863	NA	0.0462	0.08864	766345	50264	5.97668e-05	45.8046	TRUE
132	rs35309068	12	14535908	G	T	0.01321	0.466	1.15e-14	0.00171	years	-0.0403	NA	0.0198	0.04121	-0.02399	NA	0.0262	0.3602	766345	50264	7.78673e-05	59.6777	TRUE
133	rs35417702	7	71739916	C	T	0.01445	0.4235	1.93e-17	0.0017	years	-0.004888	NA	0.0197	0.8048	0.01248	NA	0.026	0.6309	766345	50264	9.42698e-05	72.2498	TRUE
134	rs35475880	3	168853348	G	T	0.01511	0.8163	3.8e-13	0.00208	years	-0.01518	NA	0.0241	0.5296	-0.02664	NA	0.0324	0.4122	766345	50264	6.8857e-05	52.7717	TRUE
135	rs36083520	4	23715876	C	T	0.01629	0.1667	2.6e-13	0.00223	years	-0.05235	NA	0.0269	0.05198	-0.09025	NA	0.0357	0.01141	766345	50264	6.9627e-05	53.3619	TRUE
136	rs36119825	7	48820536	G	A	-0.01063	0.5306	4.82e-10	0.00171	years	0.01015	NA	0.0199	0.6109	0.03542	NA	0.0263	0.1786	766345	50264	5.04229e-05	38.6432	TRUE
137	rs363096	4	3180021	C	T	0.01363	0.5748	2.04e-15	0.00172	years	-0.0244	NA	0.0199	0.2199	-0.02984	NA	0.0263	0.2554	766345	50264	8.1936e-05	62.7962	TRUE
138	rs3747631	1	204587569	G	C	-0.02207	0.7721	2.97e-26	0.00208	years	0.0553	NA	0.0245	0.02385	0.05933	NA	0.0324	0.0667	766345	50264	0.000146889	112.584	FALSE
139	rs3800546	6	170067022	G	C	-0.01183	0.2704	9.73e-10	0.00194	years	-0.01613	NA	0.0229	0.4827	-0.04176	NA	0.0304	0.1694	766345	50264	4.852e-05	37.1848	FALSE
140	rs3809634	16	53538157	A	G	-0.01058	0.665	1.09e-08	0.00185	years	-0.001599	NA	0.0213	0.9405	-0.0001	NA	0.0282	0.9966	766345	50264	4.26761e-05	32.7059	TRUE
141	rs3890802	5	152081927	A	G	-0.01133	0.2687	2.74e-09	0.00191	years	0.02342	NA	0.0218	0.2832	0.02742	NA	0.0289	0.3418	766345	50264	4.59144e-05	35.1878	TRUE
142	rs3897821	1	243420388	A	G	0.01502	0.6497	8.25e-17	0.0018	years	-0.03401	NA	0.0208	0.102	-0.01114	NA	0.0278	0.6879	766345	50264	9.08513e-05	69.6296	TRUE
143	rs401687	12	83924986	G	C	-0.01144	0.5442	1.86e-11	0.0017	years	0.001902	NA	0.0198	0.9232	0.01379	NA	0.0263	0.6009	766345	50264	5.90887e-05	45.2849	FALSE
144	rs406413	5	113898581	A	T	0.01695	0.7891	4.84e-16	0.00209	years	-0.02293	NA	0.0235	0.3299	-0.01794	NA	0.0312	0.5638	766345	50264	8.58194e-05	65.7727	FALSE
145	rs4073894	7	104466964	A	G	0.01524	0.1769	5.4e-13	0.00211	years	0.01538	NA	0.0253	0.5448	0.02147	NA	0.0336	0.5225	766345	50264	6.80693e-05	52.168	TRUE
146	rs4328757	3	36938180	T	C	0.01067	0.6514	9.39e-10	0.00174	years	0.001798	NA	0.0202	0.9303	0.0143	NA	0.0266	0.5901	766345	50264	4.90665e-05	37.6036	TRUE
147	rs4352658	6	88279872	T	C	-0.0212	0.09014	5.55e-12	0.00308	years	0.02323	NA	0.0375	0.5353	0.06373	NA	0.0501	0.2037	766345	50264	6.18186e-05	47.3772	TRUE
148	rs4369924	20	41954383	A	G	0.01362	0.1684	5.82e-09	0.00234	years	0.004191	NA	0.0295	0.8872	0.007571	NA	0.039	0.8466	766345	50264	4.42058e-05	33.8783	TRUE
149	rs4382592	9	134870755	T	G	-0.01636	0.301	1.01e-18	0.00185	years	0.004912	NA	0.0211	0.8169	0.01898	NA	0.0282	0.5	766345	50264	0.000102036	78.2027	TRUE
150	rs4392737	6	145110726	G	A	-0.0097	0.3827	2.24e-08	0.00173	years	-0.01126	NA	0.0204	0.5817	0.0009995	NA	0.0269	0.9697	766345	50264	4.10213e-05	31.4377	TRUE
151	rs4442732	14	61025617	G	A	-0.01063	0.5969	1.49e-09	0.00176	years	0.007373	NA	0.0202	0.7146	0.008365	NA	0.0268	0.7551	766345	50264	4.75988e-05	36.4788	TRUE
152	rs4497562	13	62612604	G	A	-0.01204	0.2823	3.73e-10	0.00192	years	0.0144	NA	0.0221	0.5152	0.0138	NA	0.0293	0.6374	766345	50264	5.13102e-05	39.3232	TRUE
153	rs4667025	2	186150287	G	A	-0.00957	0.6122	3.85e-08	0.00174	years	-0.02732	NA	0.02	0.1714	-0.0244	NA	0.0264	0.3563	766345	50264	3.94715e-05	30.2499	TRUE
154	rs4700393	5	60098267	G	A	0.02086	0.5289	1.51e-34	0.0017	years	0.003892	NA	0.0198	0.8447	0.02723	NA	0.0263	0.3006	766345	50264	0.000196436	150.567	TRUE
155	rs4726070	7	151328218	G	A	-0.01251	0.3793	5.95e-13	0.00174	years	0.01369	NA	0.02	0.4932	0.01177	NA	0.0265	0.6561	766345	50264	6.7447e-05	51.691	TRUE
156	rs4733264	8	31490621	C	G	-0.00954	0.631	4.53e-08	0.00174	years	0.01548	NA	0.0202	0.443	-0.0202	NA	0.0267	0.4484	766345	50264	3.92245e-05	30.0606	FALSE
157	rs4743923	9	96251061	T	C	-0.00985	0.6327	2.42e-08	0.00176	years	-0.01813	NA	0.0206	0.3787	-0.009059	NA	0.0272	0.7405	766345	50264	4.087e-05	31.3217	TRUE
158	rs4757957	11	12881398	C	G	0.0141	0.6514	1.81e-14	0.00184	years	0.01074	NA	0.0216	0.6183	0.02479	NA	0.0287	0.3883	766345	50264	7.66205e-05	58.7221	FALSE
159	rs4766424	12	1954096	G	C	-0.0141	0.91156	4.43e-08	0.00258	years	-0.01461	NA	0.0299	0.625	-0.03552	NA	0.0397	0.3707	766345	50264	3.89724e-05	29.8674	FALSE
160	rs4778058	15	93456069	C	T	0.01017	0.5221	2.4e-09	0.0017	years	0.01035	NA	0.0201	0.6076	-0.004008	NA	0.0264	0.8791	766345	50264	4.66981e-05	35.7885	TRUE
161	rs4787457	16	28555400	G	A	-0.01741	0.3146	3.73e-23	0.00176	years	-0.01369	NA	0.0203	0.4985	-0.04793	NA	0.0269	0.07523	766345	50264	0.000127671	97.8523	TRUE
162	rs4810227	20	59841800	A	G	0.01272	0.6344	3.57e-13	0.00175	years	0.04316	NA	0.0206	0.03651	0.03121	NA	0.0272	0.2521	766345	50264	6.89356e-05	52.832	TRUE
163	rs4839155	1	112161489	T	G	0.01251	0.75	3.94e-10	0.002	years	0.01045	NA	0.023	0.6489	0.01806	NA	0.0305	0.5536	766345	50264	5.10515e-05	39.1249	TRUE
164	rs4846724	1	221967817	G	A	-0.01018	0.5085	2.26e-09	0.0017	years	0.02347	NA	0.0198	0.2366	0.03853	NA	0.0264	0.1436	766345	50264	4.679e-05	35.8589	TRUE
165	rs4888746	16	78172252	G	A	-0.00952	0.3776	4.15e-08	0.00174	years	0.01509	NA	0.0203	0.4593	0.01163	NA	0.0269	0.6646	766345	50264	3.90602e-05	29.9347	TRUE
166	rs4904523	14	89723630	G	A	0.00936	0.5408	3.71e-08	0.0017	years	0.01248	NA	0.0199	0.5301	0.02881	NA	0.0263	0.2727	766345	50264	3.9556e-05	30.3147	TRUE
167	rs4964046	12	27305310	G	A	0.01053	0.335	3.36e-09	0.00178	years	-0.01167	NA	0.0207	0.5722	-0.0139	NA	0.0275	0.6134	766345	50264	4.56639e-05	34.9958	TRUE
168	rs4972400	2	174171884	G	A	-0.01156	0.648	1.7e-10	0.00181	years	0.03232	NA	0.0212	0.1276	0.04322	NA	0.0281	0.1241	766345	50264	5.32244e-05	40.7903	TRUE
169	rs510706	11	90191286	G	C	-0.01071	0.3844	2.73e-09	0.0018	years	0.01674	NA	0.0204	0.4123	0.02368	NA	0.0273	0.3858	766345	50264	4.61944e-05	35.4024	FALSE
170	rs55736314	3	71586293	C	G	-0.01431	0.5833	1.63e-16	0.00174	years	0.01248	NA	0.0205	0.5408	0.01969	NA	0.0271	0.4679	766345	50264	8.82507e-05	67.6363	FALSE
171	rs55771711	10	133802737	C	G	0.01555	0.2279	5.41e-15	0.00199	years	0.004291	NA	0.0229	0.8507	0.01351	NA	0.0305	0.659	766345	50264	7.96702e-05	61.0595	FALSE
172	rs56391344	15	78006899	A	G	0.01571	0.2381	1.34e-15	0.00197	years	-0.06625	NA	0.023	0.003921	-0.08414	NA	0.0304	0.005601	766345	50264	8.29773e-05	63.5944	TRUE
173	rs575113	1	110046373	A	G	0.01285	0.2772	5.3e-12	0.00186	years	-0.002603	NA	0.0211	0.9007	0.03807	NA	0.028	0.1745	766345	50264	6.22772e-05	47.7287	TRUE
174	rs59480703	8	9653130	G	C	0.01237	0.8367	8.32e-09	0.00215	years	-0.01872	NA	0.026	0.47	-0.01921	NA	0.0349	0.5815	766345	50264	4.31936e-05	33.1025	FALSE
175	rs60483752	16	87444253	G	C	-0.01078	0.4184	3.89e-10	0.00172	years	0.02861	NA	0.0205	0.1621	0.01745	NA	0.0272	0.5215	766345	50264	5.12547e-05	39.2807	FALSE
176	rs6122735	20	47523732	T	C	0.0105	0.4133	1.49e-09	0.00174	years	-0.008032	NA	0.02	0.6857	-0.007226	NA	0.0263	0.7822	766345	50264	4.75155e-05	36.4149	TRUE
177	rs6123924	20	58219764	A	G	0.01528	0.8401	7.55e-11	0.00235	years	0.01197	NA	0.027	0.6591	0.0142	NA	0.0357	0.6896	766345	50264	5.51649e-05	42.2776	TRUE
178	rs62097985	18	50810675	C	T	0.01288	0.5884	6.06e-14	0.00172	years	0.003406	NA	0.0199	0.8632	-0.008266	NA	0.0264	0.7538	766345	50264	7.31676e-05	56.0756	TRUE
179	rs62157915	2	98897183	T	C	-0.02091	0.94048	1.96e-09	0.00348	years	0.03366	NA	0.0407	0.4091	0.04009	NA	0.0538	0.4562	766345	50264	4.71091e-05	36.1034	TRUE
180	rs62183776	2	172858117	T	C	-0.01308	0.1905	1.65e-09	0.00217	years	0.0316	NA	0.0248	0.2026	0.00439	NA	0.033	0.8933	766345	50264	4.74079e-05	36.3325	TRUE
181	rs62184480	2	212654200	T	C	-0.01528	0.2449	1.28e-15	0.00191	years	-0.02645	NA	0.0217	0.2239	-0.02	NA	0.0286	0.4861	766345	50264	8.35063e-05	63.9998	TRUE
182	rs62444881	7	2052318	C	T	-0.01815	0.8095	5.79e-17	0.00217	years	0.06379	NA	0.0257	0.01312	0.1037	NA	0.0338	0.002162	766345	50264	9.12788e-05	69.9572	TRUE
183	rs6493265	15	47513253	C	T	0.01385	0.6105	1.7e-15	0.00174	years	-0.04239	NA	0.0199	0.03317	-0.06672	NA	0.0263	0.01122	766345	50264	8.26686e-05	63.3578	TRUE
184	rs6513959	20	43620856	A	G	0.01177	0.7211	1.88e-10	0.00185	years	-0.009851	NA	0.0217	0.6511	-0.04162	NA	0.0289	0.1505	766345	50264	5.28156e-05	40.477	TRUE
185	rs6557171	6	152234593	C	T	0.01567	0.7245	4.15e-18	0.00181	years	-0.01969	NA	0.021	0.3468	-0.03159	NA	0.0277	0.253	766345	50264	9.77944e-05	74.9514	TRUE
186	rs663234	1	57735595	G	C	-0.01005	0.6122	7.39e-09	0.00174	years	0.02723	NA	0.0203	0.18	0.03498	NA	0.0269	0.1933	766345	50264	4.35302e-05	33.3605	FALSE
187	rs66568921	3	85672018	G	T	0.01565	0.3639	7.49e-18	0.00182	years	-0.0145	NA	0.0208	0.4853	-0.03263	NA	0.0274	0.2327	766345	50264	9.64761e-05	73.9409	TRUE
188	rs6731967	2	237145606	C	G	-0.01186	0.2092	2.36e-09	0.00199	years	0.02381	NA	0.0229	0.2973	0.01646	NA	0.0305	0.5888	766345	50264	4.63467e-05	35.5191	FALSE
189	rs67885444	8	28678973	T	C	0.01406	0.1718	1.48e-09	0.00232	years	0.003892	NA	0.0279	0.8879	0.007968	NA	0.0371	0.8311	766345	50264	4.79236e-05	36.7277	TRUE
190	rs67890737	2	228984644	C	A	0.01141	0.6735	2.01e-10	0.00179	years	0.01288	NA	0.0208	0.5366	0.006119	NA	0.0274	0.8233	766345	50264	5.30173e-05	40.6316	TRUE
191	rs6803651	3	64431730	G	T	-0.01131	0.585	4.36e-11	0.00172	years	-0.01153	NA	0.0203	0.5692	-0.02732	NA	0.0269	0.3094	766345	50264	5.64182e-05	43.2382	TRUE
192	rs6805241	3	116532683	C	T	-0.01413	0.1973	3.09e-12	0.00203	years	0.01292	NA	0.0236	0.5835	0.03691	NA	0.0313	0.2377	766345	50264	6.3218e-05	48.4497	TRUE
193	rs6938002	6	37526024	G	A	0.01008	0.6037	5.41e-09	0.00173	years	-0.01114	NA	0.0201	0.5789	-0.02732	NA	0.0266	0.3052	766345	50264	4.42981e-05	33.9491	TRUE
194	rs6959891	7	54714000	G	A	-0.01136	0.2959	1.74e-09	0.00189	years	-0.0245	NA	0.0217	0.2585	-0.02634	NA	0.0289	0.3611	766345	50264	4.71399e-05	36.127	TRUE
195	rs7012546	8	105067737	C	T	-0.01009	0.5799	4.93e-09	0.00172	years	-0.01931	NA	0.0202	0.3384	-0.02946	NA	0.0266	0.2688	766345	50264	4.49036e-05	34.4131	TRUE
196	rs7016302	8	4833041	G	C	0.01243	0.1769	4.98e-08	0.00228	years	0.01931	NA	0.0267	0.4699	0.03595	NA	0.035	0.3044	766345	50264	3.87821e-05	29.7215	FALSE
197	rs702606	5	53167117	T	C	0.01427	0.8299	1.12e-08	0.0025	years	-0.05931	NA	0.0312	0.05754	-0.06569	NA	0.0414	0.1124	766345	50264	4.25133e-05	32.5812	TRUE
198	rs7029718	9	23358495	G	A	-0.02439	0.5646	1.85e-44	0.00174	years	-0.02664	NA	0.0201	0.1845	0.001301	NA	0.0266	0.9616	766345	50264	0.000256324	196.483	TRUE
199	rs710629	12	67697856	A	G	0.01053	0.6565	2.96e-09	0.00177	years	-0.001701	NA	0.0204	0.9342	-0.01654	NA	0.027	0.5409	766345	50264	4.61813e-05	35.3923	TRUE
200	rs71646142	1	212369228	C	T	-0.01286	0.8265	3.11e-09	0.00217	years	0.02378	NA	0.0256	0.3525	0.02071	NA	0.0339	0.5423	766345	50264	4.58267e-05	35.1206	TRUE
201	rs7233920	18	37416318	A	G	-0.01315	0.216	7.13e-11	0.00202	years	-0.01066	NA	0.0239	0.6568	-0.01329	NA	0.0315	0.674	766345	50264	5.52969e-05	42.3787	TRUE
202	rs72486027	11	107167486	C	T	0.01123	0.7211	1.25e-08	0.00197	years	-0.008464	NA	0.0225	0.7055	0.01959	NA	0.03	0.5138	766345	50264	4.24018e-05	32.4957	TRUE
203	rs7257460	19	30746753	T	C	0.01145	0.7296	1.25e-09	0.00189	years	-0.02196	NA	0.0217	0.3116	-0.03816	NA	0.0288	0.1848	766345	50264	4.78897e-05	36.7017	TRUE
204	rs7278859	21	20026532	A	T	-0.01013	0.6922	4.15e-08	0.00185	years	0.01867	NA	0.0213	0.3811	0.002403	NA	0.0281	0.9322	766345	50264	3.91232e-05	29.9829	FALSE
205	rs72807818	2	51819019	G	A	-0.01915	0.8759	2.79e-14	0.00252	years	0.01339	NA	0.0285	0.6387	0.03005	NA	0.0372	0.42	766345	50264	7.53493e-05	57.7478	TRUE
206	rs72828517	6	19036035	C	T	0.01836	0.1412	2.83e-16	0.00224	years	-0.01086	NA	0.0263	0.6792	0.02284	NA	0.0348	0.5116	766345	50264	8.76571e-05	67.1813	TRUE
207	rs72840994	10	87124801	G	T	0.01247	0.182	7.77e-09	0.00216	years	-0.02245	NA	0.0252	0.3737	-0.01704	NA	0.0334	0.6097	766345	50264	4.34893e-05	33.3292	TRUE
208	rs730384	14	74889870	G	A	-0.01016	0.5442	3.01e-09	0.00171	years	-0.006479	NA	0.0202	0.7467	0.02912	NA	0.0267	0.2754	766345	50264	4.60629e-05	35.3016	TRUE
209	rs7315713	12	75383884	A	T	0.01022	0.3367	4.34e-08	0.00187	years	-0.01666	NA	0.0223	0.4546	-0.01114	NA	0.0295	0.7065	766345	50264	3.89742e-05	29.8688	FALSE
210	rs7321274	13	69146186	G	A	-0.01275	0.1956	1.59e-09	0.00211	years	0.0281	NA	0.0236	0.2332	0.05041	NA	0.0313	0.1065	766345	50264	4.76442e-05	36.5136	TRUE
211	rs73301698	12	15539771	A	G	-0.01291	0.2262	5.81e-10	0.00208	years	0.0009995	NA	0.0247	0.9684	0.03749	NA	0.0327	0.2514	766345	50264	5.02666e-05	38.5234	TRUE
212	rs7332724	13	91629272	T	C	-0.01149	0.2619	1.26e-09	0.00189	years	0.009554	NA	0.0216	0.6587	0.04066	NA	0.0286	0.1549	766345	50264	4.82249e-05	36.9586	TRUE
213	rs73344830	10	103816828	G	A	-0.0172	0.602	1.95e-23	0.00172	years	0.02342	NA	0.0205	0.2525	0.0002	NA	0.027	0.9932	766345	50264	0.000130473	99.9997	TRUE
214	rs736282	14	94287860	C	T	-0.01082	0.5153	2.07e-10	0.0017	years	0.01794	NA	0.0198	0.3642	0.02469	NA	0.0261	0.3455	766345	50264	5.28578e-05	40.5094	TRUE
215	rs73874335	3	157933483	C	T	0.0199	0.94048	3.4e-08	0.00361	years	0.05604	NA	0.0444	0.2067	0.07193	NA	0.0586	0.2198	766345	50264	3.96506e-05	30.3872	TRUE
216	rs743316	21	35252696	T	C	0.01185	0.818	1.2e-08	0.00208	years	-0.08563	NA	0.0235	0.0002654	-0.1062	NA	0.0312	0.0006571	766345	50264	4.23514e-05	32.457	TRUE
217	rs74643044	5	102535528	T	C	-0.02323	0.97279	1.8e-09	0.00386	years	0.01867	NA	0.0452	0.6794	0.0348	NA	0.0598	0.5601	766345	50264	4.72584e-05	36.2179	TRUE
218	rs74701752	1	20875676	G	T	-0.01591	0.90476	2.38e-08	0.00285	years	0.01939	NA	0.0322	0.5484	0.03926	NA	0.0428	0.3586	766345	50264	4.06639e-05	31.1637	TRUE
219	rs7481514	11	131291963	G	A	0.01072	0.665	1.56e-09	0.00178	years	0.002098	NA	0.0207	0.9198	0.001499	NA	0.0275	0.9558	766345	50264	4.73265e-05	36.2701	TRUE
220	rs74998289	17	43913558	T	G	0.01821	0.7602	1.31e-17	0.00213	years	0.0319	NA	0.0253	0.2073	-0.009851	NA	0.0332	0.7666	766345	50264	9.53663e-05	73.0903	TRUE
221	rs7594904	2	101184651	C	T	0.00969	0.4184	2.05e-08	0.00173	years	0.0003999	NA	0.0203	0.9851	-0.00894	NA	0.0269	0.7398	766345	50264	4.09367e-05	31.3729	TRUE
222	rs7603132	2	4951548	G	A	-0.01317	0.8452	9.17e-10	0.00215	years	0.006421	NA	0.0258	0.8041	0.04343	NA	0.034	0.2008	766345	50264	4.89609e-05	37.5226	TRUE
223	rs76076331	2	10977585	C	T	-0.01873	0.869	4.4e-14	0.00248	years	0.04009	NA	0.0288	0.1637	0.07559	NA	0.0382	0.04783	766345	50264	7.44244e-05	57.0389	TRUE
224	rs7650602	3	141147414	T	C	-0.00939	0.5714	4.11e-08	0.00171	years	0.008234	NA	0.0199	0.6777	0.01491	NA	0.0265	0.5731	766345	50264	3.93457e-05	30.1535	TRUE
225	rs76878669	11	66092567	C	G	0.01399	0.7466	8.67e-12	0.00205	years	-0.04488	NA	0.0233	0.05481	-0.05487	NA	0.0309	0.07609	766345	50264	6.07683e-05	46.5722	FALSE
226	rs77025239	3	180734185	A	G	-0.01422	0.1088	1.33e-09	0.00234	years	0.01124	NA	0.027	0.6779	-0.001001	NA	0.0358	0.9782	766345	50264	4.81861e-05	36.9289	TRUE
227	rs77128898	11	61313525	T	C	-0.02769	0.02211	9.47e-09	0.00482	years	0.05921	NA	0.0816	0.468	-0.02061	NA	0.1117	0.8537	766345	50264	4.30634e-05	33.0028	TRUE
228	rs77702622	8	143367857	A	G	-0.02447	0.07653	2.99e-12	0.00351	years	0.05666	NA	0.0401	0.1578	0.05733	NA	0.0537	0.2851	766345	50264	6.34164e-05	48.6018	TRUE
229	rs77719387	3	49917021	A	T	-0.04597	0.01701	2.46e-10	0.00726	years	-0.09794	NA	0.1012	0.3332	-0.2218	NA	0.1344	0.09905	766345	50264	5.23153e-05	40.0936	FALSE
230	rs77835879	12	26522623	A	G	0.01601	0.90986	2.68e-08	0.00288	years	0.02399	NA	0.0389	0.537	0.03356	NA	0.0515	0.5144	766345	50264	4.03233e-05	30.9027	TRUE
231	rs7796203	7	117505487	G	A	0.01074	0.4745	3.6e-10	0.00171	years	-0.06691	NA	0.0203	0.001004	-0.08452	NA	0.0269	0.001654	766345	50264	5.14718e-05	39.4471	TRUE
232	rs7803932	7	70203673	A	G	0.0143	0.1565	2.44e-10	0.00226	years	-0.01562	NA	0.0272	0.5667	-0.02306	NA	0.036	0.5223	766345	50264	5.22406e-05	40.0363	TRUE
233	rs7808399	7	8075222	A	G	-0.0107	0.4524	3.78e-10	0.00171	years	-0.01252	NA	0.0199	0.5302	0.01979	NA	0.0262	0.4484	766345	50264	5.10892e-05	39.1538	TRUE
234	rs7863447	9	14155418	G	A	-0.01678	0.1667	5.91e-13	0.00233	years	0.03366	NA	0.0266	0.2061	-0.003195	NA	0.0354	0.9283	766345	50264	6.76735e-05	51.8646	TRUE
235	rs790647	10	106776484	C	A	0.01482	0.7653	2.17e-13	0.00202	years	-0.04268	NA	0.0235	0.0699	-0.06953	NA	0.0313	0.02615	766345	50264	7.02326e-05	53.8261	TRUE
236	rs7920624	10	67963186	T	A	-0.01181	0.4932	3.97e-12	0.0017	years	0.0245	NA	0.0198	0.215	-0.00894	NA	0.0261	0.7329	766345	50264	6.29724e-05	48.2615	FALSE
237	rs7924036	10	65191645	T	G	0.01501	0.5391	1.07e-18	0.0017	years	-0.001701	NA	0.0197	0.9316	0.008167	NA	0.0262	0.754	766345	50264	0.000101717	77.9583	TRUE
238	rs79265434	7	24621381	A	G	-0.02331	0.8827	6.08e-19	0.00262	years	-0.05874	NA	0.0314	0.06149	-0.06147	NA	0.042	0.1431	766345	50264	0.000103279	79.1555	TRUE
239	rs79269403	3	108036819	G	A	-0.01447	0.7772	1.17e-12	0.00204	years	-0.02088	NA	0.0245	0.394	-0.05107	NA	0.0324	0.1149	766345	50264	6.56484e-05	50.3125	TRUE
240	rs7928622	11	11670871	T	A	0.01011	0.3078	2.52e-08	0.00181	years	-0.02235	NA	0.0212	0.2936	-0.01136	NA	0.0281	0.6866	766345	50264	4.07102e-05	31.1992	FALSE
241	rs795230	11	30774525	T	C	0.00952	0.4184	2.97e-08	0.00172	years	-0.01878	NA	0.0198	0.3433	-0.03698	NA	0.0263	0.1606	766345	50264	3.99738e-05	30.6349	TRUE
242	rs79523955	1	28799065	A	G	0.01802	0.90476	1.87e-10	0.00283	years	0.0143	NA	0.0331	0.6662	-0.01755	NA	0.044	0.691	766345	50264	5.29041e-05	40.5448	TRUE
243	rs7993663	13	55761771	T	C	-0.0118	0.6429	3.25e-11	0.00178	years	0.001001	NA	0.0207	0.9597	-0.0008996	NA	0.0273	0.9741	766345	50264	5.73423e-05	43.9464	TRUE
244	rs8008382	14	104054425	T	C	-0.01208	0.3129	6.12e-11	0.00185	years	0.009949	NA	0.0219	0.6485	-0.03604	NA	0.0291	0.2146	766345	50264	5.56342e-05	42.6373	TRUE
245	rs80171383	11	46084677	A	G	0.0145	0.1241	1.83e-09	0.00241	years	-0.01735	NA	0.0296	0.5577	-0.009646	NA	0.0392	0.8062	766345	50264	4.72343e-05	36.1994	TRUE
246	rs8020034	14	26981100	G	A	-0.01782	0.7942	1.17e-15	0.00223	years	-0.02245	NA	0.0262	0.3919	-0.03681	NA	0.0348	0.2906	766345	50264	8.33192e-05	63.8564	TRUE
247	rs818415	16	65448079	T	G	-0.01235	0.818	1.72e-08	0.00219	years	0.002403	NA	0.0258	0.9264	0.005415	NA	0.0338	0.8731	766345	50264	4.14957e-05	31.8013	TRUE
248	rs837080	8	130925116	C	T	0.01092	0.4932	1.43e-10	0.0017	years	0.005684	NA	0.0198	0.7745	0.007373	NA	0.0262	0.7781	766345	50264	5.38393e-05	41.2616	TRUE
249	rs892612	5	136533365	C	A	0.01464	0.8418	6.63e-10	0.00237	years	0.01025	NA	0.0278	0.7126	0.03749	NA	0.037	0.3111	766345	50264	4.97897e-05	38.1579	TRUE
250	rs894067	11	76454408	G	A	-0.01041	0.6071	2.74e-09	0.00175	years	0.009646	NA	0.0205	0.6398	0.03273	NA	0.0272	0.2289	766345	50264	4.61722e-05	35.3854	TRUE
251	rs9289300	3	127144988	T	C	-0.01512	0.8163	1.1e-10	0.00234	years	-0.003992	NA	0.0276	0.8861	-0.01183	NA	0.0367	0.7475	766345	50264	5.44783e-05	41.7514	TRUE
252	rs9320493	6	114742697	G	A	-0.01394	0.8639	6.13e-09	0.0024	years	0.008365	NA	0.0293	0.7745	-0.02686	NA	0.0386	0.4876	766345	50264	4.4021e-05	33.7366	TRUE
253	rs9342482	6	66223843	T	G	0.01264	0.2908	1.36e-10	0.00197	years	-0.0009004	NA	0.0229	0.9687	-0.02133	NA	0.0303	0.4811	766345	50264	5.37173e-05	41.1681	TRUE
254	rs9349956	6	14718260	A	C	-0.01881	0.7602	6.28e-17	0.00225	years	0.01167	NA	0.027	0.6666	-0.03305	NA	0.0356	0.3529	766345	50264	9.11903e-05	69.8894	TRUE
255	rs9384679	6	108864419	T	C	-0.00959	0.4082	4.88e-08	0.00176	years	-0.02194	NA	0.0208	0.2913	-0.01969	NA	0.0275	0.4742	766345	50264	3.8741e-05	29.69	TRUE
256	rs9386319	6	96566419	G	A	0.00991	0.4269	1.27e-08	0.00174	years	-0.02881	NA	0.0202	0.1553	-0.04082	NA	0.0268	0.1269	766345	50264	4.23259e-05	32.4375	TRUE
257	rs9386787	6	109600293	A	G	-0.00958	0.4864	1.82e-08	0.0017	years	-0.03778	NA	0.0198	0.05617	-0.06269	NA	0.0261	0.01637	766345	50264	4.14372e-05	31.7565	TRUE
258	rs9436866	1	69427576	C	A	0.01882	0.09524	7.45e-11	0.00289	years	-0.02153	NA	0.0361	0.5507	-0.0201	NA	0.0475	0.6726	766345	50264	5.53344e-05	42.4075	TRUE
259	rs9503598	6	3446263	A	G	0.01079	0.4388	3.12e-10	0.00171	years	0.01577	NA	0.0199	0.4289	0.0578	NA	0.0264	0.02858	766345	50264	5.19522e-05	39.8153	TRUE
260	rs9529119	13	31783977	C	G	0.01295	0.1973	2.13e-10	0.00204	years	-0.04095	NA	0.0248	0.09846	-0.06175	NA	0.0328	0.0594	766345	50264	5.25814e-05	40.2975	FALSE
261	rs9556958	13	99100046	C	T	0.0108	0.4711	2.38e-10	0.0017	years	-0.02205	NA	0.02	0.2685	-0.03266	NA	0.0263	0.2151	766345	50264	5.26626e-05	40.3598	TRUE
262	rs9679654	2	61836773	T	C	-0.01042	0.5153	1.29e-09	0.00172	years	-0.0245	NA	0.0203	0.2268	0.009949	NA	0.0267	0.7078	766345	50264	4.78887e-05	36.701	TRUE
263	rs969512	4	147872742	T	A	0.01249	0.2959	3.22e-12	0.00179	years	-0.0142	NA	0.0209	0.4983	-0.04919	NA	0.0277	0.07593	766345	50264	6.35283e-05	48.6875	FALSE
264	rs9704097	11	24980643	A	C	-0.0103	0.4728	1.61e-09	0.00171	years	0.02049	NA	0.0197	0.2984	0.02313	NA	0.0262	0.3762	766345	50264	4.7341e-05	36.2812	TRUE
265	rs9882532	3	16865845	C	T	-0.01208	0.3639	8.17e-12	0.00177	years	-0.04259	NA	0.0205	0.03805	-0.02542	NA	0.0272	0.3497	766345	50264	6.07766e-05	46.5786	TRUE
266	rs9914918	17	46962021	G	A	-0.01155	0.7177	8.9e-10	0.00189	years	0.01562	NA	0.0225	0.488	0.04542	NA	0.0299	0.1283	766345	50264	4.87298e-05	37.3456	TRUE
267	rs9936270	16	12215741	T	C	-0.0136	0.3078	6.43e-12	0.00198	years	0.04602	NA	0.0233	0.04768	0.02284	NA	0.0312	0.4635	766345	50264	6.15597e-05	47.1787	TRUE
268	rs9938678	16	61503635	A	T	-0.01355	0.7568	4.12e-11	0.00205	years	0.03999	NA	0.0261	0.1245	-0.005485	NA	0.0342	0.872	766345	50264	5.70062e-05	43.6888	FALSE
269	rs9964724	18	35159124	C	T	-0.01978	0.3401	2.66e-27	0.00183	years	0.03097	NA	0.021	0.1395	0.05699	NA	0.028	0.04163	766345	50264	0.000152426	116.829	TRUE
270	rs9995567	4	163698499	G	A	-0.00998	0.6173	1.93e-08	0.00178	years	-0.009851	NA	0.021	0.638	0.005113	NA	0.0277	0.853	766345	50264	4.10184e-05	31.4355	TRUE
																			Sum R2		0.0171801
																			Mean instrument F-statistic			49
																			Combined instrument F-statistic			49.5974
																			Lower bound combined instrument F-statistic			48.1947
Note (a): Model 1 GWAS included covariates : gender, years followed after age 15, first 10 principal components of genetic ancestry; Model 2 also included binary covariates for each of the following diagnoses: schizophrenia, bipolar disorder, affective disorder, autism spectrum disorder, anorexia, and "any mental disorder"
Note (b): 318 independent genome wide significant SNPs extracted from Educational Attainment GWAS (P < 5E-08; LD r2 < 0.001, 10000kb); 269 of these instruments found in Model 1 Suicide Attempt GWAS; 46 removed for being palindromic with intermediate allele frequencies (harmonization).
Note (c): R2 for each instrument variant: R2=[beta.exposure^2 ]/[se.exposure^2*N +beta.exposure^2 ] ; combined R2 = SUM[R2]
Note (d): Combined F-statistic (including SNPs excluded from MR as pallindromic) calculated according to Burgess et al. 2016 [9].
Note (e): 46 SNPs removed from final MR analysis for being palindromic with intermediate allele frequency
Abbreviations:
SNP	Single-nucleotide polymorphism; instrument
CHR	Chromosome
POS	Base pair position
beta	effect estimate (log odds ratio for binary phenotype)
se	standard error of effect estimate
pval	p-value of effect estimate
eaf	effect allele frequency

## Sheet: Table 3
Table 3. Instruments for exposure “cognitive performance”
						COGNITIVE PERFORMANCE [1]				SUICIDE ATTEMPT MODEL 1 (a) [8]				SUICIDE ATTEMPT MODEL 2 (a) [8]
	SNP (b)	CHR	POS	effect allele	other allele	beta.exposure	eaf.exposure	se.exposure	pval.exposure	beta.outcome	eaf.outcome	se.outcome	pval.outcome	beta.outcome	eaf.outcome	se.outcome	pval.outcome	samplesize.exposure	samplesize.outcome	R2 (c)	F-statistic (d)	Keep (e)
1	rs10282411	7	127169897	C	T	0.01768	0.4541	0.00287	7.16e-10	0.02573	NA	0.0201	0.2001	0.02778	NA	0.021	0.1843	112117	50264	0.000147166	37.949	TRUE
2	rs1035738	15	52196830	T	C	0.05092	0.02721	0.00769	3.47e-11	-0.09971	NA	0.0555	0.07249	-0.0686	NA	0.0577	0.2343	112117	50264	0.000170028	43.8454	TRUE
3	rs1043595	7	128410012	G	A	-0.02097	0.7143	0.00317	3.69e-11	-0.009851	NA	0.0229	0.6658	-0.01715	NA	0.0238	0.4721	112117	50264	0.000169697	43.7601	TRUE
4	rs10874938	1	96175936	T	A	-0.02364	0.5068	0.00285	1.19e-16	0.03469	NA	0.0198	0.0793	0.03334	NA	0.0206	0.1058	112117	50264	0.000266784	68.8027	FALSE
5	rs10875914	12	49422094	G	A	0.02373	0.3554	0.00291	3.45e-16	-0.0285	NA	0.0204	0.1618	-0.02645	NA	0.0212	0.213	112117	50264	0.00025785	66.4981	TRUE
6	rs10990610	9	99100713	T	C	-0.02498	0.835	0.00385	8.69e-11	0.003105	NA	0.0271	0.9092	0.002303	NA	0.0283	0.9362	112117	50264	0.000163253	42.0982	TRUE
7	rs11079849	17	47090785	C	T	-0.01996	0.6922	0.00305	5.96e-11	0.01745	NA	0.0216	0.4191	0.02245	NA	0.0224	0.3174	112117	50264	0.000166081	42.8274	TRUE
8	rs1108732	14	30072382	T	C	-0.01608	0.3827	0.00293	4.21e-08	0.01064	NA	0.0201	0.5955	0.00777	NA	0.021	0.7125	112117	50264	0.000116804	30.1187	TRUE
9	rs11117646	1	216830128	A	T	-0.02248	0.1905	0.00359	3.66e-10	0.01272	NA	0.025	0.6118	0.02186	NA	0.026	0.4006	112117	50264	0.000152057	39.2106	FALSE
10	rs11123820	2	100871186	G	A	0.0243	0.4065	0.00292	9.17e-17	-0.03936	NA	0.0204	0.05328	-0.03149	NA	0.0212	0.1378	112117	50264	0.000268535	69.2543	TRUE
11	rs11138947	9	72110562	C	T	-0.01737	0.267	0.00318	4.83e-08	0.04427	NA	0.0218	0.04286	0.04804	NA	0.0227	0.03465	112117	50264	0.000115708	29.8363	TRUE
12	rs11259916	15	84361518	G	A	0.01744	0.733	0.00316	3.53e-08	0.02274	NA	0.0217	0.2948	0.03884	NA	0.0226	0.08576	112117	50264	0.000118124	30.4592	TRUE
13	rs112780312	1	153797015	G	A	0.02121	0.7466	0.00321	3.73e-11	-0.008861	NA	0.0218	0.6861	0.006219	NA	0.0227	0.7851	112117	50264	0.000169304	43.6587	TRUE
14	rs114125694	2	199553600	G	A	-0.01718	0.4337	0.00288	2.48e-09	0.02284	NA	0.02	0.2533	0.02606	NA	0.0208	0.2095	112117	50264	0.000137998	35.5845	TRUE
15	rs1144593	1	110030945	G	A	0.02276	0.2993	0.00309	1.82e-13	-0.006219	NA	0.021	0.7663	-0.01086	NA	0.0219	0.6215	112117	50264	0.000210381	54.2535	TRUE
16	rs11662271	18	50907365	T	C	0.0232	0.4847	0.00285	4.39e-16	-0.0006998	NA	0.02	0.9713	-0.006678	NA	0.0208	0.7493	112117	50264	0.000256948	66.2653	TRUE
17	rs11693702	2	162802184	A	T	-0.02045	0.449	0.00286	9.17e-13	-0.01288	NA	0.0199	0.5173	-0.01197	NA	0.0208	0.5657	112117	50264	0.000198261	51.1275	FALSE
18	rs11720523	3	71545170	C	A	-0.01622	0.5544	0.00288	1.73e-08	0.02143	NA	0.0202	0.2886	0.02143	NA	0.021	0.3066	112117	50264	0.000123008	31.7188	TRUE
19	rs11793831	9	23362311	T	G	0.02693	0.4354	0.0029	1.69e-20	0.02557	NA	0.0201	0.203	0.02742	NA	0.0209	0.1899	112117	50264	0.00033435	86.2336	TRUE
20	rs12363232	11	47623890	C	T	0.01836	0.6361	0.00299	8.01e-10	-0.0007997	NA	0.0207	0.9703	-0.006479	NA	0.0216	0.7628	112117	50264	0.000146221	37.7054	TRUE
21	rs12439619	15	82546946	G	T	0.01994	0.3129	0.00307	7.94e-11	0.008167	NA	0.0207	0.6938	0.01577	NA	0.0215	0.4648	112117	50264	0.000163596	42.1865	TRUE
22	rs12441495	15	41222487	G	C	0.02575	0.8639	0.00424	1.24e-09	-0.04717	NA	0.0311	0.1298	-0.03739	NA	0.0324	0.2478	112117	50264	0.000143031	36.8827	FALSE
23	rs12446238	16	62075138	G	A	-0.01815	0.5493	0.00288	2.77e-10	0.04009	NA	0.0201	0.04542	0.03108	NA	0.0209	0.1369	112117	50264	0.000154018	39.7163	TRUE
24	rs12448902	16	28871191	G	C	-0.026	0.3197	0.00292	5.12e-19	-0.0201	NA	0.0204	0.3257	-0.01258	NA	0.0213	0.5544	112117	50264	0.00030741	79.2832	FALSE
25	rs12635303	3	8246179	C	T	-0.01849	0.7075	0.00309	2.21e-09	0.01715	NA	0.0217	0.4301	0.00632	NA	0.0226	0.7798	112117	50264	0.000138857	35.8061	TRUE
26	rs12773747	10	67188211	A	T	0.0205	0.2262	0.00332	6.73e-10	0.009653	NA	0.0227	0.6722	0.002497	NA	0.0237	0.9157	112117	50264	0.000147855	38.1269	FALSE
27	rs12991555	2	144187516	A	T	-0.01866	0.6327	0.00295	2.55e-10	0.04783	NA	0.0205	0.01942	0.03926	NA	0.0213	0.06547	112117	50264	0.000155161	40.011	FALSE
28	rs13012916	2	57923006	G	T	0.01632	0.398	0.00294	2.77e-08	0.009257	NA	0.0202	0.6455	0.0008996	NA	0.021	0.967	112117	50264	0.000119499	30.8138	TRUE
29	rs13120565	4	10704137	T	A	0.01825	0.6429	0.00294	5.66e-10	0.005187	NA	0.0203	0.7972	0.005982	NA	0.0211	0.7776	112117	50264	0.000149429	38.5328	FALSE
30	rs13163336	5	87943710	C	A	-0.0317	0.8265	0.00391	5.04e-16	0.03749	NA	0.0278	0.1778	0.05045	NA	0.0289	0.081	112117	50264	0.000254873	65.7302	TRUE
31	rs13253386	8	14002020	T	G	-0.01836	0.4949	0.00285	1.26e-10	0.01532	NA	0.0196	0.4347	0.008234	NA	0.0204	0.6879	112117	50264	0.000160937	41.5007	TRUE
32	rs136554	22	27255690	A	G	0.01586	0.4592	0.00288	3.53e-08	0.01232	NA	0.0202	0.543	0.01351	NA	0.0209	0.5202	112117	50264	0.000117609	30.3264	TRUE
33	rs1408579	10	101912194	C	T	-0.0168	0.5	0.00286	4.11e-09	0.01086	NA	0.0198	0.5848	0.01005	NA	0.0207	0.6268	112117	50264	0.000133813	34.5054	TRUE
34	rs1415802	20	22245008	T	G	-0.01718	0.5969	0.00293	4.76e-09	0.002603	NA	0.0205	0.8973	0.004008	NA	0.0213	0.8495	112117	50264	0.000133329	34.3804	TRUE
35	rs142258463	2	60645967	G	A	0.02629	0.1378	0.00435	1.46e-09	-0.01359	NA	0.0307	0.6566	0.01005	NA	0.0319	0.7525	112117	50264	0.000141648	36.526	TRUE
36	rs148696809	6	28934352	T	C	-0.0406	0.91837	0.00445	7.79e-20	0.04374	NA	0.0402	0.2764	0.01603	NA	0.0417	0.7004	112117	50264	0.000322747	83.24	TRUE
37	rs1507010	16	7657373	G	A	0.01728	0.4949	0.00286	1.52e-09	-0.01015	NA	0.0196	0.6021	-0.004812	NA	0.0204	0.8117	112117	50264	0.000141568	36.5053	TRUE
38	rs151381	4	103118768	T	C	-0.01652	0.4983	0.00287	8.34e-09	0.03015	NA	0.0199	0.1302	0.02655	NA	0.0207	0.2004	112117	50264	0.00012849	33.1327	TRUE
39	rs1523048	3	35527409	T	C	0.01776	0.3997	0.00296	2.06e-09	-0.007968	NA	0.0209	0.7025	-0.02235	NA	0.0218	0.3068	112117	50264	0.000139608	36	TRUE
40	rs1567154	16	50950805	C	T	0.02045	0.7347	0.00349	4.51e-09	0.02675	NA	0.0244	0.2724	0.03677	NA	0.0254	0.1472	112117	50264	0.000133152	34.3349	TRUE
41	rs16895888	4	17853921	G	A	0.02538	0.8997	0.00398	1.8e-10	-0.06813	NA	0.0287	0.01759	-0.08361	NA	0.0299	0.005182	112117	50264	0.000157695	40.6647	TRUE
42	rs17106817	14	69716957	T	C	0.01854	0.716	0.0032	6.88e-09	-0.03624	NA	0.0219	0.09801	-0.0344	NA	0.0228	0.1312	112117	50264	0.000130177	33.5675	TRUE
43	rs17428810	2	32736043	T	C	0.01788	0.7313	0.0031	8.1e-09	-0.008464	NA	0.0211	0.6898	-0.0138	NA	0.022	0.5321	112117	50264	0.000129011	33.2668	TRUE
44	rs17698580	14	98546911	C	T	-0.01975	0.2619	0.00329	2.03e-09	0.05335	NA	0.0226	0.01813	0.05487	NA	0.0235	0.01982	112117	50264	0.00013975	36.0365	TRUE
45	rs1812587	5	62991802	G	T	0.01594	0.5544	0.00287	2.84e-08	0.03428	NA	0.0201	0.08886	0.04041	NA	0.0209	0.05386	112117	50264	0.000119627	30.847	TRUE
46	rs1892419	1	41781151	C	T	-0.0276	0.233	0.00338	3.47e-16	-0.004008	NA	0.0227	0.8597	0.0009995	NA	0.0237	0.9654	112117	50264	0.000258549	66.6783	TRUE
47	rs1906252	6	98550289	C	A	-0.03071	0.5034	0.00285	4.44e-27	-0.001599	NA	0.0198	0.9363	-0.001099	NA	0.0206	0.9583	112117	50264	0.000450137	116.11	TRUE
48	rs2005078	9	131942676	G	A	0.01924	0.3333	0.00304	2.35e-10	-0.0244	NA	0.0215	0.2567	-0.02791	NA	0.0224	0.2122	112117	50264	0.000155334	40.0556	TRUE
49	rs2143103	1	22430069	A	G	0.02382	0.1446	0.00415	9.64e-09	-0.00894	NA	0.0303	0.7692	-0.006622	NA	0.0316	0.835	112117	50264	0.000127762	32.9448	TRUE
50	rs2239647	14	33292743	A	C	-0.02093	0.4541	0.00289	4.71e-13	-0.002696	NA	0.02	0.8942	-0.0141	NA	0.0208	0.4979	112117	50264	0.000203388	52.4497	TRUE
51	rs2295499	4	2717690	T	C	-0.0191	0.4439	0.00287	2.85e-11	0.01469	NA	0.0199	0.4614	-0.002603	NA	0.0207	0.9	112117	50264	0.000171751	44.2897	TRUE
52	rs2352974	3	49890613	T	C	-0.0319	0.5	0.00285	5.19e-29	0.01054	NA	0.0199	0.5947	0.007273	NA	0.0207	0.7267	112117	50264	0.00048568	125.283	TRUE
53	rs2426132	20	47723127	G	C	-0.027	0.5272	0.00286	3.57e-21	0.004008	NA	0.0197	0.8388	0.002202	NA	0.0205	0.9127	112117	50264	0.000345553	89.1242	FALSE
54	rs2439649	9	111875463	G	A	-0.01605	0.4609	0.00286	1.98e-08	0.02286	NA	0.0198	0.2483	0.02173	NA	0.0206	0.2914	112117	50264	0.000122134	31.4933	TRUE
55	rs2478281	13	106640324	G	A	0.02273	0.2466	0.00326	3.1e-12	-0.01961	NA	0.0226	0.3867	-0.02547	NA	0.0235	0.2794	112117	50264	0.000188518	48.6143	TRUE
56	rs2647995	16	51577196	C	T	0.01861	0.2925	0.00318	4.99e-09	-0.005013	NA	0.0224	0.8239	-0.009344	NA	0.0233	0.6881	112117	50264	0.000132816	34.2483	TRUE
57	rs2726513	4	106217358	G	T	0.02615	0.5969	0.00291	2.37e-19	-0.005485	NA	0.0204	0.7866	-0.002597	NA	0.0213	0.9025	112117	50264	0.000313106	80.7528	TRUE
58	rs2737339	8	31013470	G	A	0.01827	0.4099	0.00292	4.14e-10	-0.01288	NA	0.0206	0.5312	-0.01725	NA	0.0215	0.4213	112117	50264	0.000151815	39.1482	TRUE
59	rs2799399	10	130113462	G	T	0.01572	0.5833	0.00288	4.55e-08	0.02327	NA	0.0199	0.2417	0.01654	NA	0.0207	0.4242	112117	50264	0.000115542	29.7934	TRUE
60	rs2806048	14	73529094	A	G	-0.01897	0.6429	0.00295	1.25e-10	0.01725	NA	0.0202	0.3919	0.01572	NA	0.021	0.4555	112117	50264	0.000160358	41.3514	TRUE
61	rs2836921	21	40516070	A	G	0.01632	0.3248	0.00298	4.21e-08	-0.005113	NA	0.021	0.8071	-0.003707	NA	0.0218	0.8637	112117	50264	0.000116313	29.9922	TRUE
62	rs287883	6	157140077	T	A	0.01858	0.3112	0.00314	3.28e-09	-0.004108	NA	0.0221	0.8524	0.001998	NA	0.0231	0.9324	112117	50264	0.000135782	35.0132	FALSE
63	rs2977464	8	141545193	T	C	0.02091	0.1684	0.00365	9.86e-09	0.06953	NA	0.0251	0.005682	0.0859	NA	0.0262	0.001048	112117	50264	0.000127273	32.8188	TRUE
64	rs310333	16	71579667	C	A	-0.01792	0.7619	0.00323	2.74e-08	0.009356	NA	0.0234	0.6874	0.001499	NA	0.0243	0.9493	112117	50264	0.000119368	30.7802	TRUE
65	rs3113262	7	69993342	G	C	0.01963	0.5068	0.00286	6.18e-12	0.01238	NA	0.0201	0.5373	0.00773	NA	0.0209	0.7104	112117	50264	0.000182683	47.1095	FALSE
66	rs3128341	1	72749848	T	C	-0.03343	0.1752	0.00353	2.52e-21	0.03635	NA	0.023	0.1135	0.04051	NA	0.0239	0.0904	112117	50264	0.00034773	89.6857	TRUE
67	rs34226552	11	90409355	A	G	-0.01618	0.3895	0.00292	2.9e-08	-0.0145	NA	0.0204	0.4773	-0.009041	NA	0.0212	0.6698	112117	50264	0.000119072	30.7037	TRUE
68	rs35258073	17	34952789	T	C	-0.01877	0.5493	0.00287	5.76e-11	-0.004092	NA	0.0199	0.8375	-0.01074	NA	0.0207	0.6042	112117	50264	0.000165868	42.7725	TRUE
69	rs35526560	7	71741232	C	G	0.01958	0.4235	0.00285	6.71e-12	-0.005187	NA	0.0197	0.7931	0.001401	NA	0.0205	0.9463	112117	50264	0.000183032	47.1993	FALSE
70	rs35853157	4	140780768	A	T	-0.0172	0.6837	0.00304	1.48e-08	-0.0372	NA	0.0215	0.08334	-0.03334	NA	0.0224	0.136	112117	50264	0.000124144	32.0118	FALSE
71	rs3740422	10	103565960	G	C	0.02553	0.6514	0.00299	1.23e-17	-0.007373	NA	0.0203	0.7176	-0.0005998	NA	0.0212	0.9761	112117	50264	0.000282687	72.9053	FALSE
72	rs3843954	13	58548511	G	C	0.02084	0.75	0.00337	6.33e-10	-0.02176	NA	0.0212	0.3044	-0.00896	NA	0.0221	0.6837	112117	50264	0.0001483	38.2416	FALSE
73	rs3860537	3	108103433	T	C	0.01861	0.2415	0.00336	3.14e-08	-0.03111	NA	0.0244	0.2027	-0.04507	NA	0.0254	0.07636	112117	50264	0.000118969	30.6771	TRUE
74	rs39302	7	21467190	C	T	0.02088	0.8078	0.00356	4.49e-09	-0.03532	NA	0.0256	0.1683	-0.03521	NA	0.0267	0.1879	112117	50264	0.000133405	34.4002	TRUE
75	rs3943667	4	65831184	T	C	-0.0185	0.7228	0.00313	3.56e-09	0.02088	NA	0.0223	0.35	0.009257	NA	0.0233	0.6912	112117	50264	0.000135477	34.9345	TRUE
76	rs4327090	17	43902541	A	G	0.02495	0.8044	0.00363	6.18e-12	0.02358	NA	0.0266	0.3766	0.03511	NA	0.0278	0.2061	112117	50264	0.000183197	47.242	TRUE
77	rs4342312	5	92477890	C	A	0.01793	0.6259	0.00294	1.05e-09	0.03108	NA	0.0201	0.1225	0.02706	NA	0.021	0.197	112117	50264	0.000144236	37.1934	TRUE
78	rs4347883	2	44185129	T	C	-0.01595	0.5612	0.00287	2.79e-08	-0.02098	NA	0.0203	0.3003	-0.01499	NA	0.0211	0.4791	112117	50264	0.000119778	30.8857	TRUE
79	rs4463213	5	139545748	A	G	0.02183	0.5408	0.00287	2.56e-14	0.009554	NA	0.0198	0.6299	-0.005917	NA	0.0206	0.773	112117	50264	0.000224345	57.8554	TRUE
80	rs4470366	2	71534617	T	A	-0.01815	0.4388	0.0029	3.61e-10	0.05003	NA	0.02	0.01237	0.04604	NA	0.0208	0.02716	112117	50264	0.000151901	39.1703	FALSE
81	rs4744250	9	96271752	A	G	0.01834	0.352	0.003	9.34e-10	0	NA	0.0208	0.9982	0.00777	NA	0.0216	0.7205	112117	50264	0.000144932	37.3728	TRUE
82	rs4937860	11	133814713	G	A	-0.02588	0.09354	0.00464	2.4e-08	0.02936	NA	0.0331	0.3756	0.01301	NA	0.0344	0.7061	112117	50264	0.000120645	31.1095	TRUE
83	rs4976976	8	143311653	A	G	0.01978	0.3861	0.00292	1.24e-11	-0.02265	NA	0.0202	0.2636	-0.03077	NA	0.0211	0.1454	112117	50264	0.000177942	45.8867	TRUE
84	rs56135595	6	51690108	T	G	-0.02216	0.1412	0.004	2.97e-08	-0.0472	NA	0.0276	0.08743	-0.05721	NA	0.0287	0.04642	112117	50264	0.000119025	30.6916	TRUE
85	rs56290130	12	93327911	A	T	-0.01692	0.3231	0.00304	2.59e-08	-0.02573	NA	0.0216	0.2331	-0.02409	NA	0.0224	0.2834	112117	50264	0.000120135	30.978	FALSE
86	rs5751191	22	42370991	C	T	-0.02214	0.4779	0.00286	8.93e-15	-0.02225	NA	0.0196	0.2578	-0.02758	NA	0.0204	0.1762	112117	50264	0.000232376	59.9271	TRUE
87	rs5757670	22	39829736	A	G	0.02009	0.6582	0.00308	7.15e-11	-0.01664	NA	0.0211	0.4326	-0.01725	NA	0.0221	0.4347	112117	50264	0.00016499	42.546	TRUE
88	rs602512	11	95561682	G	A	-0.01948	0.6139	0.00293	2.92e-11	0.00632	NA	0.0204	0.7576	0.0007002	NA	0.0212	0.9727	112117	50264	0.000171411	44.2021	TRUE
89	rs620729	6	11508671	A	C	-0.01912	0.6854	0.00304	3.05e-10	0.002202	NA	0.0211	0.9158	-0.0004999	NA	0.0219	0.9829	112117	50264	0.000153402	39.5575	TRUE
90	rs6509441	19	50138023	T	A	-0.01876	0.7687	0.0034	3.3e-08	0.03345	NA	0.0231	0.1472	0.03916	NA	0.024	0.1023	112117	50264	0.000118066	30.4444	FALSE
91	rs6535809	4	152592933	G	A	-0.01956	0.5	0.00285	6.9e-12	0.007671	NA	0.0198	0.6977	0.0006998	NA	0.0206	0.9723	112117	50264	0.000182658	47.1029	TRUE
92	rs6546856	2	73837751	C	T	-0.01871	0.2194	0.00333	1.86e-08	0.05449	NA	0.0231	0.01843	0.04831	NA	0.0241	0.04471	112117	50264	0.000122427	31.5689	TRUE
93	rs6550835	3	24062661	G	A	0.02479	0.6973	0.00304	3.89e-16	0.02604	NA	0.021	0.2165	0.02871	NA	0.0219	0.19	112117	50264	0.000257848	66.4976	TRUE
94	rs6587843	1	59540811	T	C	0.01774	0.4711	0.00285	4.82e-10	-0.004711	NA	0.0197	0.8125	-0.007428	NA	0.0205	0.7157	112117	50264	0.000150253	38.7452	TRUE
95	rs66752974	3	137057630	C	A	0.02214	0.8418	0.00384	7.92e-09	-0.01528	NA	0.0278	0.5818	-0.002397	NA	0.029	0.9352	112117	50264	0.000128916	33.2424	TRUE
96	rs6708515	2	41606931	G	A	-0.01671	0.6207	0.00298	2.11e-08	-0.02532	NA	0.0208	0.2233	-0.03356	NA	0.0217	0.1213	112117	50264	0.000121938	31.4427	TRUE
97	rs6718450	2	117697406	C	G	0.01698	0.4252	0.00296	9.53e-09	0	NA	0.0202	0.9994	0.004092	NA	0.021	0.8465	112117	50264	0.000127616	32.9073	FALSE
98	rs6819372	4	67970101	G	A	0.01865	0.5357	0.00286	6.57e-11	-0.0247	NA	0.0198	0.2115	-0.01704	NA	0.0206	0.4061	112117	50264	0.000164901	42.5232	TRUE
99	rs6860626	5	59636727	T	C	-0.02149	0.1412	0.00376	1.11e-08	0.0524	NA	0.0268	0.05049	0.03691	NA	0.0279	0.1858	112117	50264	0.000126681	32.6661	TRUE
100	rs6903716	6	21956404	G	A	-0.01842	0.2738	0.00314	4.62e-09	0.01538	NA	0.0216	0.4781	0.004988	NA	0.0225	0.8228	112117	50264	0.000133454	34.4128	TRUE
101	rs6952104	7	24171927	T	C	0.01864	0.5221	0.00285	6.32e-11	0.008464	NA	0.0197	0.6691	0.01311	NA	0.0206	0.5238	112117	50264	0.000165882	42.7762	TRUE
102	rs6975134	7	133531432	C	T	0.02194	0.4218	0.00291	4.55e-14	-0.01522	NA	0.0201	0.4494	-0.01542	NA	0.0209	0.4616	112117	50264	0.000220425	56.8443	TRUE
103	rs702222	9	23805569	C	T	0.02002	0.6718	0.00297	1.66e-11	-0.01094	NA	0.0204	0.5937	-0.0138	NA	0.0213	0.5172	112117	50264	0.000176201	45.4376	TRUE
104	rs7044246	9	134866271	T	C	0.01748	0.6956	0.00311	1.96e-08	-0.01309	NA	0.0212	0.5355	-0.004711	NA	0.022	0.8313	112117	50264	0.000122512	31.5909	TRUE
105	rs7256776	19	31952890	G	A	0.01864	0.7092	0.00304	9.28e-10	0.009344	NA	0.0212	0.6575	0.01837	NA	0.022	0.4055	112117	50264	0.000145798	37.5963	TRUE
106	rs72739469	15	65738080	T	C	-0.03577	0.94558	0.00619	7.51e-09	0.01654	NA	0.0478	0.7299	0.01076	NA	0.0498	0.8293	112117	50264	0.0001295	33.3931	TRUE
107	rs72821233	10	93349867	T	G	-0.0201	0.2721	0.00323	4.88e-10	0.0197	NA	0.0228	0.387	0.008266	NA	0.0237	0.7277	112117	50264	0.000150173	38.7246	TRUE
108	rs73845427	3	85327518	A	G	-0.0466	0.02891	0.00807	7.69e-09	0.03566	NA	0.0551	0.5177	0.02781	NA	0.0574	0.6282	112117	50264	0.000129312	33.3445	TRUE
109	rs73989053	2	213403091	A	G	-0.02211	0.1616	0.00381	6.31e-09	0.06288	NA	0.0265	0.01751	0.05364	NA	0.0276	0.05176	112117	50264	0.000130599	33.6765	TRUE
110	rs74370218	17	57095212	T	C	-0.018	0.3827	0.00295	9.81e-10	0.001998	NA	0.0201	0.9203	0.0001	NA	0.0209	0.998	112117	50264	0.00014438	37.2307	TRUE
111	rs74944275	5	102726073	C	T	-0.0445	0.97109	0.00686	8.47e-11	0.02082	NA	0.0499	0.6773	0.02306	NA	0.0519	0.6568	112117	50264	0.000163181	42.0796	TRUE
112	rs7573001	2	198929896	C	G	-0.01647	0.415	0.00295	2.34e-08	-0.03978	NA	0.0203	0.04979	-0.03708	NA	0.0211	0.07918	112117	50264	0.000120882	31.1705	FALSE
113	rs7588384	2	163976035	C	G	-0.01891	0.3129	0.00322	4.26e-09	0.02127	NA	0.0222	0.3365	0.01656	NA	0.023	0.4708	112117	50264	0.000133747	34.4883	FALSE
114	rs7626560	3	12475088	C	T	-0.02393	0.8639	0.00389	7.34e-10	0.02789	NA	0.0289	0.3343	0.01735	NA	0.0301	0.5648	112117	50264	0.000146755	37.8431	TRUE
115	rs77128898	11	61313525	T	C	-0.04626	0.02211	0.00768	1.72e-09	0.05921	NA	0.0816	0.468	0.06081	NA	0.085	0.4742	112117	50264	0.000140701	36.2818	TRUE
116	rs78358737	2	118627164	T	G	-0.04248	0.96599	0.00687	6.18e-10	0.007629	NA	0.048	0.8736	-0.02147	NA	0.0502	0.6681	112117	50264	0.000148273	38.2345	TRUE
117	rs78382112	1	181535715	A	G	0.03682	0.05782	0.00639	8.54e-09	0.07955	NA	0.0422	0.05931	0.05401	NA	0.0441	0.2205	112117	50264	0.00012876	33.2021	TRUE
118	rs7963801	12	79685226	C	T	-0.02296	0.5476	0.00292	3.46e-15	-0.007327	NA	0.02	0.7143	-0.001201	NA	0.0208	0.9536	112117	50264	0.000239742	61.827	TRUE
119	rs80170948	5	64020316	T	G	0.04589	0.94728	0.00706	7.99e-11	-0.03527	NA	0.0521	0.4984	-0.03672	NA	0.0541	0.4975	112117	50264	0.000163842	42.25	TRUE
120	rs8054299	16	53498655	G	C	0.02556	0.3316	0.00306	7.22e-17	0.006578	NA	0.0213	0.756	0.01282	NA	0.0222	0.5638	112117	50264	0.00027054	69.7716	FALSE
121	rs830383	5	165473194	A	G	0.01952	0.369	0.00295	3.73e-11	-0.0198	NA	0.0206	0.3368	-0.01577	NA	0.0215	0.4636	112117	50264	0.00016979	43.784	TRUE
122	rs875361	1	37865954	A	G	-0.01623	0.449	0.00287	1.5e-08	-0.04186	NA	0.0198	0.03479	-0.0319	NA	0.0206	0.1218	112117	50264	0.000124019	31.9796	TRUE
123	rs889169	19	47548678	A	G	0.01743	0.5867	0.003	6.13e-09	-0.004611	NA	0.0208	0.8229	0.0001	NA	0.0217	0.9972	112117	50264	0.000130908	33.7561	TRUE
124	rs9384679	6	108864419	T	C	-0.02822	0.4082	0.00295	1.14e-21	-0.02194	NA	0.0208	0.2913	-0.02102	NA	0.0216	0.3296	112117	50264	0.000354802	91.5103	TRUE
125	rs9436866	1	69427576	C	A	0.03309	0.09524	0.00481	6.01e-12	-0.02153	NA	0.0361	0.5507	-0.01837	NA	0.0375	0.6238	112117	50264	0.000183524	47.3264	TRUE
126	rs9787076	1	44141149	C	A	0.01657	0.3061	0.00302	4.31e-08	-0.02984	NA	0.0209	0.154	-0.02122	NA	0.0218	0.3305	112117	50264	0.000116748	30.1045	TRUE
127	rs991871	8	93164505	A	T	0.0243	0.7551	0.00337	5.72e-13	0.006777	NA	0.0233	0.77	0.002597	NA	0.0242	0.9156	112117	50264	0.000201621	51.9939	FALSE
																	Combined R2			0.0217897
																	Mean instrument F-statistic				44.2449
																	Combined instrument F-statistic				45.1991
																	Lower bound combined instrument F-statistic				43.2508
Note (a): Model 1 GWAS included covariates : gender, years followed after age 15, first 10 principal components of genetic ancestry; Model 2 also included binary covariates for each of the following diagnoses: schizophrenia, bipolar disorder, affective disorder, autism spectrum disorder, anorexia, and "any mental disorder"
Note (b): 157 independent genome wide significant SNPs extracted from Cognitive Performance GWAS (P < 5E-08; LD r2 < 0.001, 10000kb); 127 of these instruments found in Model 1 Suicide Attempt GWAS.
Note (c): R2 for each instrument variant: R2=[beta.exposure^2 ]/[se.exposure^2*N +beta.exposure^2 ] ; combined R2 = SUM[R2]
Note (d): Combined F-statistic (including SNPs excluded from MR as pallindromic) calculated according to Burgess et al. 2016 [9].
Note (e): 23 SNPs removed from final MR analysis for being palindromic with intermediate allele frequency
Abbreviations:
SNP	Single-nucleotide polymorphism; instrument
CHR	Chromosome
POS	Base pair position
beta	effect estimate (log odds ratio for binary phenotype)
se	standard error of effect estimate
pval	p-value of effect estimate
eaf	effect allele frequency

## Sheet: Table 4
Table 4. Instruments for exposure "average annual household income before tax"
						INCOME [2]				SUICIDE ATTEMPT MODEL 1 (a) [8]				SUICIDE ATTEMPT MODEL 2 (a) [8]
	SNP (b)	CHR	POS	effect allele	other allele	beta.exposure	eaf.exposure	se.exposure	pval.exposure	beta.outcome	eaf.outcome	se.outcome	pval.outcome	beta.outcome	eaf.outcome	se.outcome	pval.outcome	samplesize.exposure	samplesize.outcome	R2 (c)	F-statistic (d)	Keep (e)
1	rs10429582	9	23346850	T	C	-0.0270261	0.583612	0.00268405	7.6e-24	-0.02664	NA	0.0201	0.1838	0.003	NA	0.9895	0.0266	397751	50264	0.000254838	101.388	TRUE
2	rs10761035	9	99236092	G	A	-0.0186402	0.811996	0.00338512	3.7e-08	-0.008365	NA	0.0254	0.7432	-0.0199	NA	0.5525	0.0335	397751	50264	7.6227e-05	30.3217	TRUE
3	rs11165472	1	96200401	A	T	0.0152441	0.513657	0.0026424	8e-09	-0.0343	NA	0.0198	0.08399	-0.04746	NA	0.07029	0.0262	397751	50264	8.36679e-05	33.2818	FALSE
4	rs11191116	10	103555611	C	T	0.0163993	0.648218	0.00277643	3.5e-09	-0.008266	NA	0.0203	0.685	0.001301	NA	0.9613	0.027	397751	50264	8.77057e-05	34.8881	TRUE
5	rs11665242	18	50907127	A	G	0.0175478	0.577098	0.00268166	6e-11	0.002102	NA	0.0199	0.9161	-0.01931	NA	0.4649	0.0264	397751	50264	0.000107642	42.8191	TRUE
6	rs11678501	2	188919210	T	C	0.0517926	0.975273	0.00851645	1.2e-09	0.1231	NA	0.0733	0.09299	0.1616	NA	0.09156	0.0958	397751	50264	9.29751e-05	36.9844	TRUE
7	rs11714337	3	71582521	G	A	-0.0153807	0.568993	0.00267881	9.4e-09	0.02143	NA	0.0203	0.2908	0.02871	NA	0.2849	0.0269	397751	50264	8.28745e-05	32.9662	TRUE
8	rs11877758	18	35138110	T	G	0.0203602	0.687945	0.00286697	1.2e-12	-0.02966	NA	0.0213	0.1635	-0.05401	NA	0.05688	0.0284	397751	50264	0.00012678	50.4333	TRUE
9	rs11917431	3	49644012	C	T	-0.0227135	0.699169	0.00288021	3.1e-15	0.0009004	NA	0.0218	0.9674	-0.005187	NA	0.8563	0.0289	397751	50264	0.000156329	62.1899	TRUE
10	rs1229984	4	100239319	T	C	0.0491072	0.0270513	0.00804788	1e-09	-0.08416	NA	0.0689	0.2215	-0.04727	NA	0.6017	0.0906	397751	50264	9.35999e-05	37.2329	TRUE
11	rs12531825	7	8005174	G	A	0.0258177	0.877404	0.00406172	2.1e-10	-0.02245	NA	0.0292	0.4417	-0.03527	NA	0.3601	0.0385	397751	50264	0.000101569	40.4031	TRUE
12	rs12692596	2	161265910	C	T	0.0154093	0.6283	0.00273347	1.7e-08	0.002804	NA	0.0209	0.8946	-0.008662	NA	0.7543	0.0277	397751	50264	7.98898e-05	31.7788	TRUE
13	rs12883788	14	33303540	C	T	0.0188574	0.540136	0.00266308	1.4e-12	-0.001898	NA	0.02	0.9246	-0.0246	NA	0.3529	0.0265	397751	50264	0.000126046	50.1413	TRUE
14	rs13002946	2	100801959	T	A	-0.0205047	0.730784	0.00299285	7.3e-12	0.03625	NA	0.0237	0.1261	0.01816	NA	0.5579	0.031	397751	50264	0.000117998	46.9393	FALSE
15	rs1455350	2	199497115	T	A	0.0172341	0.522546	0.00265961	9.2e-11	-0.01371	NA	0.0198	0.4893	0.003506	NA	0.8937	0.0264	397751	50264	0.000105556	41.9896	FALSE
16	rs2068428	9	1792147	C	T	-0.0169724	0.760959	0.00309515	4.2e-08	0.005314	NA	0.0236	0.8231	-0.01173	NA	0.7084	0.0312	397751	50264	7.55926e-05	30.0693	TRUE
17	rs2332719	3	123712966	A	G	0.0183042	0.721083	0.00295323	5.7e-10	-0.05761	NA	0.0229	0.01174	-0.09267	NA	0.002251	0.0303	397751	50264	9.65726e-05	38.4155	TRUE
18	rs2362523	19	5002301	A	G	-0.0158667	0.660074	0.00279836	1.4e-08	-0.01784	NA	0.021	0.3957	-0.003992	NA	0.8848	0.0277	397751	50264	8.08202e-05	32.1489	TRUE
19	rs2422859	20	3132828	T	G	-0.0163711	0.528078	0.00264718	6.2e-10	0.01918	NA	0.02	0.3357	0.005716	NA	0.8302	0.0265	397751	50264	9.6147e-05	38.2462	TRUE
20	rs2515919	6	31564167	A	G	0.0159385	0.630022	0.00273539	5.7e-09	0.01623	NA	0.0206	0.4301	0.002102	NA	0.9397	0.0273	397751	50264	8.53509e-05	33.9513	TRUE
21	rs2820314	1	201872209	A	C	0.0165601	0.661843	0.00278855	2.9e-09	-0.008067	NA	0.0209	0.6997	-0.02068	NA	0.453	0.0276	397751	50264	8.86583e-05	35.267	TRUE
22	rs3130264	6	33301229	C	G	0.015448	0.486131	0.00264313	5.1e-09	-0.03034	NA	0.02	0.1288	-0.06269	NA	0.01839	0.0266	397751	50264	8.58734e-05	34.1592	FALSE
23	rs32940	5	141132286	T	C	-0.0211431	0.299021	0.00289645	2.9e-13	0.04867	NA	0.0219	0.0264	0.04009	NA	0.171	0.0293	397751	50264	0.000133948	53.285	TRUE
24	rs387780	2	32502495	T	C	-0.0167299	0.325502	0.00282732	3.3e-09	0.02276	NA	0.0209	0.2768	-0.003394	NA	0.9038	0.0277	397751	50264	8.80212e-05	35.0136	TRUE
25	rs4115668	16	28607532	G	A	0.0179965	0.653055	0.00279169	1.1e-10	0.01248	NA	0.0208	0.5497	0.0473	NA	0.08617	0.0276	397751	50264	0.000104468	41.5568	TRUE
26	rs488786	1	20888207	C	T	-0.0206878	0.835942	0.00356762	6.7e-09	-0.0138	NA	0.0261	0.5962	0.01228	NA	0.7234	0.0346	397751	50264	8.45324e-05	33.6257	TRUE
27	rs5754738	22	34280249	A	G	0.0162464	0.290449	0.00292038	2.7e-08	-0.009257	NA	0.0229	0.6849	-0.01715	NA	0.569	0.0302	397751	50264	7.78019e-05	30.9482	TRUE
28	rs589914	11	57661032	A	G	-0.0156098	0.315224	0.00285076	4.4e-08	0.04814	NA	0.0208	0.02077	0.09905	NA	0.0003253	0.0275	397751	50264	7.53754e-05	29.9829	TRUE
29	rs6035877	20	21512532	A	C	0.0145138	0.530756	0.00265042	4.3e-08	-0.002597	NA	0.0198	0.895	-0.02664	NA	0.3108	0.0263	397751	50264	7.53857e-05	29.987	TRUE
30	rs62183028	2	212631483	G	T	0.0189832	0.689438	0.00286114	3.2e-11	0.02399	NA	0.0214	0.2614	0.01735	NA	0.5391	0.0282	397751	50264	0.000110663	44.0211	TRUE
31	rs6429636	1	44183540	G	T	-0.0192858	0.280309	0.00293518	5e-11	0.06678	NA	0.0218	0.002173	0.08796	NA	0.00238	0.029	397751	50264	0.000108529	43.1724	TRUE
32	rs6699397	1	91212216	A	G	0.0190757	0.630356	0.00274153	3.5e-12	0.003305	NA	0.0205	0.8707	-0.009059	NA	0.739	0.0272	397751	50264	0.000121706	48.4144	TRUE
33	rs6868457	5	60550041	T	C	-0.0209797	0.521762	0.0026601	3.1e-15	-0.0008996	NA	0.0197	0.9622	-0.03624	NA	0.1673	0.0263	397751	50264	0.000156359	62.2018	TRUE
34	rs71576284	7	126244536	C	A	0.0838859	0.991039	0.0151769	3.3e-08	0.01248	NA	0.1177	0.9156	-0.02557	NA	0.8713	0.1579	397751	50264	7.6801e-05	30.55	TRUE
35	rs73015322	6	163857445	G	T	0.0271853	0.923266	0.00495368	4.1e-08	-0.006578	NA	0.0352	0.8513	-0.04555	NA	0.3316	0.0469	397751	50264	7.57126e-05	30.117	TRUE
36	rs75413320	19	13149854	T	C	0.0261129	0.891839	0.00426829	9.5e-10	-0.01292	NA	0.0327	0.6923	-0.02752	NA	0.5258	0.0434	397751	50264	9.40915e-05	37.4285	TRUE
37	rs7700107	4	17880416	A	C	0.0228296	0.861701	0.00382992	2.5e-09	-0.06523	NA	0.0299	0.02919	-0.08287	NA	0.03656	0.0397	397751	50264	8.93238e-05	35.5318	TRUE
38	rs77126132	7	54966738	G	A	-0.0267483	0.906711	0.00457921	5.2e-09	0.07602	NA	0.0383	0.04709	0.06903	NA	0.1723	0.0506	397751	50264	8.57754e-05	34.1202	TRUE
39	rs784256	18	53398626	G	A	0.0253813	0.189066	0.00339684	7.9e-14	-0.06419	NA	0.0262	0.01414	-0.1043	NA	0.002889	0.035	397751	50264	0.000140348	55.8313	TRUE
40	rs7896518	10	65104500	A	G	-0.014813	0.571971	0.00270047	4.1e-08	0.01106	NA	0.02	0.5789	0.01796	NA	0.4978	0.0264	397751	50264	7.5642e-05	30.089	TRUE
41	rs9388490	6	126704795	C	T	-0.015105	0.560099	0.00266861	1.5e-08	0.02265	NA	0.02	0.2566	0.03087	NA	0.241	0.0263	397751	50264	8.05425e-05	32.0384	TRUE
42	rs9556958	13	99100046	C	T	0.0153409	0.475938	0.0026641	8.5e-09	-0.02205	NA	0.02	0.2685	-0.03266	NA	0.2151	0.0263	397751	50264	8.33591e-05	33.1589	TRUE
43	rs9596313	13	51150873	G	A	-0.0152867	0.494025	0.00264763	7.8e-09	0.01532	NA	0.0198	0.4378	0.02778	NA	0.2912	0.0263	397751	50264	8.38041e-05	33.336	TRUE
44	rs968050	6	98574560	C	T	-0.0223829	0.516815	0.00265073	3.1e-17	-0.002497	NA	0.0198	0.8999	0.005415	NA	0.8353	0.0261	397751	50264	0.000179231	71.302	TRUE
45	rs9891103	17	44091886	C	T	0.0234517	0.770982	0.00314818	9.4e-14	0.03625	NA	0.0252	0.1503	-0.008762	NA	0.7901	0.0331	397751	50264	0.000139495	55.4919	TRUE
																	Combined R2			0.00464363
																	Mean instrument F-statistic				41.0493
																	Combined instrument F-statistic				41.2313
																	Lower bound combined instrument F-statistic				38.1373
Note (a): Model 1 GWAS included covariates : gender, years followed after age 15, first 10 principal components of genetic ancestry; Model 2 also included binary covariates for each of the following diagnoses: schizophrenia, bipolar disorder, affective disorder, autism spectrum disorder, anorexia, and "any mental disorder"
Note (b): 48 independent genome wide significant SNPs extracted from Household Income GWAS (P < 5E-08; LD r2 < 0.001, 10000kb); 45 of these instruments found in the Suicide Attempt GWAS.
Note (c): R2 for each instrument variant: R2=[beta.exposure^2 ]/[se.exposure^2*N +beta.exposure^2 ] ; combined R2 = SUM[R2]
Note (d): Combined F-statistic (also lower bound thereof) (including SNPs excluded from MR as pallindromic) calculated according to Burgess et al. 2016 [9]: [R2combined/(1-R2combined)]*[(N-K-1)/K], where N = GWAS sample size, K = number variants comprising instrument.
Note (e): 4 SNPs removed from final MR analysis for being palindromic with intermediate allele frequency
Abbreviations:
SNP	Single-nucleotide polymorphism; instrument
CHR	Chromosome
POS	Base pair position
beta	effect estimate (log odds ratio for binary phenotype)
se	standard error of effect estimate
pval	p-value of effect estimate
eaf	effect allele frequency

## Sheet: Table 5
Table 5. Instruments for exposure "alcohol consumption"
						ALCOHOL CONSUMPTION [3]				SUICIDE ATTEMPT MODEL 1 (a) [8]				SUICIDE ATTEMPT MODEL 2 (a) [8]
	SNP (b)	CHR	POSITION	effect allele	other allele	beta.exposure	eaf.exposure	se.exposure	pval.exposure	beta.outcome	eaf.outcome	se.outcome	pval.outcome	beta.outcome	eaf.outcome	se.outcome	pval.outcome	samplesize.exposure	samplesize.outcome	R2 (c)	F-statistic (d)	Keep (e)
1	rs10018066	4	67961296	C	A	-0.01372	0.2469	0.00298	4.13105e-06	0.01054	NA	0.0221	0.6342	0.008762	NA	0.023	0.7052	111866	50264	0.000189026	21.1971	TRUE
2	rs10838776	11	47860193	T	C	0.01388	0.4492	0.002999	3.69003e-06	-0.008435	NA	0.0198	0.6691	-0.009949	NA	0.0206	0.6278	110201	50264	0.000191017	21.4203	TRUE
3	rs111988120	8	74408490	T	C	-0.01363	0.02493	0.002973	4.53398e-06	-0.05805	NA	0.0776	0.4544	-0.06262	NA	0.0808	0.4382	112176	50264	0.000187434	21.0185	TRUE
4	rs114358603	15	52652971	T	C	-0.0136	0.05125	0.002974	4.80895e-06	0.0281	NA	0.0467	0.5475	0.01961	NA	0.0486	0.6872	112176	50264	0.000186485	20.912	TRUE
5	rs115599192	6	9577974	C	T	0.01383	0.003972	0.003015	4.52699e-06	0.1081	NA	0.0876	0.2172	0.116	NA	0.0917	0.2058	108999	50264	0.000187636	21.0412	TRUE
6	rs117282209	13	103157713	T	C	-0.01401	0.02131	0.002996	2.94802e-06	0.05506	NA	0.0579	0.3418	0.061	NA	0.0604	0.3124	110447	50264	0.000195001	21.8672	TRUE
7	rs11940694	4	39414993	G	A	0.02694	0.6063	0.003042	8.42946e-19	-0.01633	NA	0.0198	0.4088	-0.01694	NA	0.0206	0.4102	107311	50264	0.000699039	78.429	TRUE
8	rs12404604	1	244829280	A	G	0.01374	0.7811	0.00298	4.00701e-06	0.008365	NA	0.0234	0.7215	-0.0001	NA	0.0243	0.9979	111724	50264	0.000189578	21.2589	TRUE
9	rs13017956	2	184982657	A	G	-0.01404	0.1809	0.002989	2.646e-06	0.009653	NA	0.0252	0.7004	0.01528	NA	0.0263	0.5596	110981	50264	0.000196755	22.0639	TRUE
10	rs13022438	2	162800372	G	A	0.01369	0.396	0.002975	4.19102e-06	-0.01613	NA	0.0206	0.4349	-0.01603	NA	0.0215	0.4556	112176	50264	0.000188834	21.1755	TRUE
11	rs1355512	4	20483094	A	G	0.01407	0.2415	0.002979	2.31499e-06	-0.001501	NA	0.0232	0.9488	-0.007226	NA	0.0241	0.7625	111844	50264	0.000198925	22.3073	TRUE
12	rs138370696	7	2129247	AC	A	-0.01471	0.05107	0.002984	8.21902e-07	0.01931	NA	0.0437	0.6588	0.0397	NA	0.0455	0.3828	111458	50264	0.000216702	24.3012	TRUE
13	rs141859885	2	240268241	A	AACACACCTTCACACACACACACAC	0.01449	0.3381	0.002995	1.31899e-06	-0.001301	NA	0.0211	0.9511	-0.00441	NA	0.0219	0.839	110519	50264	0.000208728	23.4069	TRUE
14	rs145452708	4	100248642	C	G	-0.03427	0.009985	0.002976	1.14789e-30	0.01794	NA	0.1069	0.8671	0.04402	NA	0.1115	0.6928	112071	50264	0.00118135	132.606	FALSE
15	rs148254899	18	24729046	C	T	0.01511	0.08217	0.002979	3.92898e-07	-0.08599	NA	0.0363	0.01795	-0.0798	NA	0.0379	0.03511	111775	50264	0.000229412	25.7269	TRUE
16	rs150578239	12	23477331	A	G	-0.01502	0.01501	0.002979	4.64002e-07	-0.03781	NA	0.0888	0.6703	-0.06198	NA	0.0923	0.502	111722	50264	0.000226688	25.4214	TRUE
17	rs2122692	12	57510511	G	C	0.01384	0.5226	0.003018	4.50402e-06	-0.03874	NA	0.0202	0.05471	-0.04103	NA	0.021	0.05085	108870	50264	0.000187534	21.0297	FALSE
18	rs283412	4	100267672	G	A	0.01491	0.97793	0.002978	5.58998e-07	-0.004912	NA	0.067	0.9411	0.0315	NA	0.0695	0.6503	111839	50264	0.000223531	25.0672	TRUE
19	rs3009872	1	66411400	C	T	-0.01478	0.4336	0.00299	7.64592e-07	-0.08469	NA	0.0203	2.961e-05	-0.0686	NA	0.0211	0.001159	110983	50264	0.000217892	24.4347	TRUE
20	rs34700557	7	127757563	TG	T	0.01415	0.6497	0.003015	2.69401e-06	-0.004611	NA	0.0208	0.8232	-0.004611	NA	0.0217	0.8305	109071	50264	0.000196418	22.0261	TRUE
21	rs4316229	9	26883149	G	C	0.01431	0.1378	0.002979	1.55099e-06	-0.01005	NA	0.0303	0.7407	-0.01298	NA	0.0314	0.6793	111738	50264	0.000205768	23.0748	FALSE
22	rs4734100	8	105335216	A	G	-0.01507	0.3919	0.00298	4.23701e-07	-0.02522	NA	0.0202	0.2115	-0.01847	NA	0.021	0.378	111702	50264	0.000228047	25.5737	TRUE
23	rs55875685	16	30611451	C	A	-0.01445	0.3527	0.003033	1.90599e-06	0.003195	NA	0.0211	0.8791	0.01005	NA	0.0219	0.6468	107812	50264	0.00020241	22.6982	TRUE
24	rs55897521	6	7276630	T	C	0.01437	0.2714	0.003022	1.98299e-06	-0.00441	NA	0.0217	0.8373	-0.01126	NA	0.0226	0.6194	108594	50264	0.000201635	22.6113	TRUE
25	rs56938526	15	46885091	C	T	-0.01413	0.2247	0.003026	3.04698e-06	0.0138	NA	0.0235	0.5564	0.01094	NA	0.0245	0.6556	108236	50264	0.000194442	21.8045	TRUE
26	rs6969458	7	153489725	A	G	0.01528	0.4561	0.003097	8.13505e-07	0.01597	NA	0.0202	0.4288	0.01538	NA	0.021	0.4651	102680	50264	0.000217069	24.3425	TRUE
27	rs7131465	11	113300022	C	A	-0.01455	0.6019	0.002997	1.20901e-06	-0.05477	NA	0.0202	0.006659	-0.04301	NA	0.021	0.04077	110412	50264	0.000210179	23.5696	TRUE
28	rs76774888	18	59981107	A	G	0.01607	0.0277	0.002976	6.74295e-08	0.0656	NA	0.0553	0.2353	0.08856	NA	0.0578	0.1252	111945	50264	0.000260005	29.1585	TRUE
29	rs7685053	4	57727683	T	C	-0.01427	0.2658	0.002999	1.96902e-06	0.01637	NA	0.0224	0.4655	0.01193	NA	0.0234	0.6088	110370	50264	0.0002019	22.641	TRUE
30	rs7685065	4	83549402	A	G	0.01481	0.6797	0.002996	7.67892e-07	0.001798	NA	0.021	0.9324	0.0001	NA	0.0219	0.9956	110513	50264	0.000217902	24.4358	TRUE
31	rs7719574	5	25063303	A	C	-0.01492	0.3898	0.002983	5.69994e-07	0.007273	NA	0.0202	0.7189	0.007273	NA	0.021	0.728	111481	50264	0.000223081	25.0168	TRUE
32	rs77446218	3	181977344	T	C	-0.01432	0.06801	0.002985	1.62002e-06	-0.006219	NA	0.0414	0.88	0.0001	NA	0.0431	0.9983	111265	50264	0.000205228	23.0143	TRUE
33	rs78744403	4	100276771	A	G	0.01439	0.09661	0.002978	1.34499e-06	0.04383	NA	0.0335	0.1909	0.05685	NA	0.0348	0.1028	112105	50264	0.000208214	23.3492	TRUE
34	rs8012947	14	58784455	G	A	-0.01624	0.7191	0.002985	5.32697e-08	-0.02809	NA	0.0213	0.1877	-0.03097	NA	0.0222	0.1633	111353	50264	0.000263935	29.5994	TRUE
35	rs8073177	17	7440584	C	T	0.01414	0.7781	0.003002	2.46201e-06	-0.01928	NA	0.0232	0.4065	-0.02522	NA	0.0242	0.2973	110033	50264	0.000197843	22.1859	TRUE
36	rs9841829	3	85569361	G	T	0.01869	0.2269	0.002976	3.359e-10	0.01292	NA	0.0236	0.5856	0.003394	NA	0.0246	0.8892	111977	50264	0.000351664	39.4414	TRUE
																	Sum R2			0.0090873
																	Mean instrument F-statistic				28.3119
																	Combined instrument F-statistic				28.5513
																	Lower bound combined instrument F-statistic				25.6877
Note (a): Model 1 GWAS included covariates : gender, years followed after age 15, first 10 principal components of genetic ancestry; Model 2 also included binary covariates for each of the following diagnoses: schizophrenia, bipolar disorder, affective disorder, autism spectrum disorder, anorexia, and "any mental disorder"
Note (b): 36 independent genome wide significant SNPs extracted from Alcohol Consumption GWAS (P < 5E-06; LD r2 < 0.001, 10000kb); 36 of these instruments found in the Suicide Attempt GWAS.
Note (c): R2 for each instrument variant: R2=[beta.exposure^2 ]/[se.exposure^2*N +beta.exposure^2 ] ; combined R2 = SUM[R2]
Note (d): Combined F-statistic (also lower bound thereof) (including SNPs excluded from MR as pallindromic) calculated according to Burgess et al. 2016 [9]: [R2combined/(1-R2combined)]*[(N-K-1)/K], where N = GWAS sample size, K = number variants comprising instrument.
Note (e): 3 SNPs removed from final MR analysis for being palindromic with intermediate allele frequency
Abbreviations:
SNP	Single-nucleotide polymorphism; instrument
CHR	Chromosome
POS	Base pair position
beta	effect estimate (log odds ratio for binary phenotype)
se	standard error of effect estimate
pval	p-value of effect estimate
eaf	effect allele frequency

## Sheet: Table 6
Table 6. Instruments for exposure "ever smoker status"
						EVER SMOKER STATUS [1]				SUICIDE ATTEMPT MODEL1 (a) [8]				SUICIDE ATTEMPT MODEL 2 (a) [8]
	SNP (b)	CHR	POS	effect allele	other allele	beta.exposure	eaf.exposure	se.exposure	pval.exposure	beta.outcome	eaf.outcome	se.outcome	pval.outcome	beta.outcome	eaf.outcome	se.outcome	pval.outcome	samplesize.exposure	samplesize.outcome	R2 (c)	F-statistic (d)	Keep (e)
1	rs10179482	2	81004626	A	G	0.00577322	0.485465	0.00100719	9.90011e-09	0.014	NA	0.0197	0.4772	0	NA	0.0204	0.9999	461066	50264	7.12557e-05	32.8559	TRUE
2	rs10212155	3	117785505	A	G	0.0103549	0.852761	0.0014227	3.40017e-13	0.07009	NA	0.0274	0.01038	0.05155	NA	0.0284	0.06976	461066	50264	0.000114882	52.9743	TRUE
3	rs10233018	7	117523709	G	A	0.00778877	0.503991	0.00100495	9.20026e-15	0.07083	NA	0.02	0.0004066	0.05921	NA	0.0208	0.004421	461066	50264	0.000130265	60.0688	TRUE
4	rs1040070	1	74977870	C	G	-0.00591365	0.568297	0.00101745	6.19998e-09	-0.03905	NA	0.0202	0.05338	-0.04301	NA	0.021	0.04096	461066	50264	7.32639e-05	33.782	FALSE
5	rs10863714	1	208710593	G	A	-0.00581572	0.576592	0.00101584	1e-08	0.00777	NA	0.0198	0.6933	-0.0007002	NA	0.0206	0.9729	461066	50264	7.10825e-05	32.776	TRUE
6	rs10988799	9	102158106	T	C	0.00594728	0.528587	0.00100781	3.59998e-09	0.006081	NA	0.0199	0.7583	0.002996	NA	0.0207	0.8844	461066	50264	7.55238e-05	34.8241	TRUE
7	rs11165623	1	96893000	A	G	0.00549631	0.504402	0.00100408	4.39997e-08	0.01617	NA	0.0198	0.4155	0.01153	NA	0.0206	0.5754	461066	50264	6.49852e-05	29.9644	TRUE
8	rs1124639	2	200775744	C	T	0.00659743	0.554782	0.00101067	6.70039e-11	0.02196	NA	0.0199	0.2695	0.01341	NA	0.0207	0.5178	461066	50264	9.24118e-05	42.6119	TRUE
9	rs1150023	10	9360823	C	A	-0.00645478	0.737332	0.00114314	1.6e-08	0.003494	NA	0.0222	0.8746	0.005187	NA	0.0231	0.8217	461066	50264	6.91466e-05	31.8834	TRUE
10	rs1174864	7	53127559	A	G	0.00620597	0.550251	0.00101121	8.40001e-10	0.005883	NA	0.0199	0.7659	-0.008536	NA	0.0207	0.68	461066	50264	8.16842e-05	37.6649	TRUE
11	rs12209519	6	67549140	G	A	0.00569138	0.408089	0.0010262	2.90001e-08	0.04936	NA	0.0206	0.01651	0.05193	NA	0.0215	0.01557	461066	50264	6.67082e-05	30.7589	TRUE
12	rs12244388	10	104640052	A	G	0.00856683	0.338891	0.00106104	6.79986e-16	-0.05077	NA	0.0208	0.01474	-0.05763	NA	0.0216	0.007737	461066	50264	0.000141368	65.1894	TRUE
13	rs12272735	11	7950024	G	A	0.00578069	0.392103	0.00102721	1.79999e-08	0.02127	NA	0.0202	0.2913	0.02186	NA	0.0209	0.296	461066	50264	6.86828e-05	31.6695	TRUE
14	rs12333760	7	99185406	C	T	-0.00828091	0.165187	0.00135516	9.90011e-10	-0.02092	NA	0.0273	0.444	-0.02665	NA	0.0283	0.3455	461066	50264	8.09798e-05	37.3401	TRUE
15	rs12450028	17	2207425	T	C	0.0061305	0.34525	0.00105543	6.29999e-09	-0.03615	NA	0.0216	0.09367	-0.03087	NA	0.0224	0.1687	461066	50264	7.31708e-05	33.7391	TRUE
16	rs1246265	9	86761745	C	T	0.00606934	0.69544	0.00109368	2.90001e-08	0.02499	NA	0.0215	0.2461	0.02771	NA	0.0224	0.2159	461066	50264	6.67898e-05	30.7966	TRUE
17	rs12902636	15	47971451	T	C	-0.00594352	0.502529	0.00100783	3.69999e-09	0.01005	NA	0.0199	0.6142	0.0139	NA	0.0208	0.5042	461066	50264	7.54253e-05	34.7787	TRUE
18	rs13001103	2	50725152	G	C	-0.00568156	0.465892	0.00101141	1.89998e-08	-0.06326	NA	0.0198	0.001424	-0.06806	NA	0.0207	0.0009903	461066	50264	6.84365e-05	31.5559	FALSE
19	rs13162305	5	12122698	T	A	0.00599007	0.335129	0.00107096	2.19999e-08	-0.01157	NA	0.0215	0.5892	-0.01217	NA	0.0224	0.5876	461066	50264	6.78461e-05	31.2836	FALSE
20	rs1322525	6	19093152	G	A	0.00638877	0.36713	0.0010432	9.09997e-10	-0.01329	NA	0.0205	0.517	-0.01228	NA	0.0213	0.5637	461066	50264	8.13394e-05	37.5059	TRUE
21	rs1324481	1	33892964	G	T	0.00689667	0.681417	0.00107876	1.6e-10	-0.03097	NA	0.0215	0.1491	-0.03407	NA	0.0223	0.1263	461066	50264	8.86396e-05	40.8723	TRUE
22	rs13246563	7	3438243	G	C	-0.0066311	0.544302	0.00100999	5.19996e-11	0.008861	NA	0.0197	0.6514	0.005485	NA	0.0205	0.788	461066	50264	9.34831e-05	43.1059	FALSE
23	rs1363101	5	103941070	G	T	-0.00576905	0.520698	0.00100464	9.29994e-09	-0.0245	NA	0.0198	0.2146	-0.003506	NA	0.0205	0.8638	461066	50264	7.15144e-05	32.9752	TRUE
24	rs1373178	18	49967811	G	T	-0.00624613	0.594204	0.00102739	1.2e-09	0.02898	NA	0.0201	0.1492	0.03652	NA	0.0209	0.08014	461066	50264	8.01592e-05	36.9617	TRUE
25	rs150294	15	89931148	G	A	-0.00755197	0.401317	0.00102857	2.09991e-13	0.01331	NA	0.02	0.5059	0.007968	NA	0.0207	0.7021	461066	50264	0.000116907	53.9079	TRUE
26	rs1549212	5	166996722	T	C	-0.00662977	0.626251	0.00103902	1.79999e-10	-0.03418	NA	0.0205	0.09609	-0.0142	NA	0.0214	0.5076	461066	50264	8.82973e-05	40.7145	TRUE
27	rs1718705	3	61823653	C	G	0.00646178	0.317331	0.00108421	2.5e-09	-0.01319	NA	0.0213	0.5355	-0.00632	NA	0.0222	0.7743	461066	50264	7.70337e-05	35.5204	FALSE
28	rs17584022	11	59190650	A	G	-0.00659301	0.288018	0.00110867	2.69998e-09	-0.01106	NA	0.0218	0.6131	-0.00894	NA	0.0228	0.6959	461066	50264	7.66949e-05	35.3641	TRUE
29	rs1876066	10	10040774	C	T	-0.00569426	0.497781	0.00101351	1.89998e-08	0.008662	NA	0.0198	0.6618	0.01528	NA	0.0206	0.4587	461066	50264	6.84582e-05	31.5659	TRUE
30	rs1899896	8	93201036	T	C	0.00723263	0.297037	0.00110301	5.50047e-11	0.0003	NA	0.0214	0.9896	-0.001701	NA	0.0223	0.939	461066	50264	9.3246e-05	42.9965	TRUE
31	rs2155292	11	112910783	G	A	0.0147459	0.387722	0.00103067	1.99986e-46	0.04181	NA	0.0201	0.03796	0.03208	NA	0.0209	0.1257	461066	50264	0.000443759	204.693	TRUE
32	rs2175207	10	87357738	G	A	0.00760405	0.159486	0.00137126	2.90001e-08	0.05912	NA	0.0246	0.01609	0.05136	NA	0.0255	0.04426	461066	50264	6.66896e-05	30.7504	TRUE
33	rs2183573	21	40574305	G	A	-0.0058352	0.572269	0.00101582	9.20005e-09	0.02372	NA	0.0199	0.2345	0.02059	NA	0.0207	0.3212	461066	50264	7.15622e-05	32.9973	TRUE
34	rs2516436	6	31419877	G	C	-0.00572808	0.527401	0.00100531	1.2e-08	-0.02327	NA	0.0201	0.2477	-0.02061	NA	0.0209	0.3234	461066	50264	7.04084e-05	32.4652	FALSE
35	rs303753	18	21074922	A	G	-0.00607647	0.346408	0.00106424	1.09999e-08	0.02362	NA	0.0209	0.2592	0.02625	NA	0.0217	0.2255	461066	50264	7.07017e-05	32.6004	TRUE
36	rs34335016	1	154144681	T	A	-0.00863658	0.12052	0.00154322	2.19999e-08	0.04335	NA	0.0316	0.1706	0.06597	NA	0.033	0.04586	461066	50264	6.79259e-05	31.3204	FALSE
37	rs35498642	3	85928634	T	C	-0.00624463	0.392512	0.00102836	1.29999e-09	-0.001101	NA	0.0208	0.9595	0.001499	NA	0.0216	0.9456	461066	50264	7.99697e-05	36.8742	TRUE
38	rs3783177	13	101151360	G	T	-0.00728636	0.238285	0.00118308	7.29995e-10	0.01025	NA	0.0241	0.6711	0.01951	NA	0.025	0.4359	461066	50264	8.2261e-05	37.9309	TRUE
39	rs3790286	20	19655938	C	T	0.00559103	0.542753	0.00101284	3.40001e-08	0.01222	NA	0.0197	0.5361	0.00896	NA	0.0204	0.661	461066	50264	6.60861e-05	30.4721	TRUE
40	rs41513151	7	121962809	A	G	0.00725566	0.216228	0.00122102	2.80001e-09	0.03459	NA	0.025	0.1666	0.0344	NA	0.0261	0.1884	461066	50264	7.65794e-05	35.3109	TRUE
41	rs4422110	2	146114898	T	C	-0.00884447	0.534619	0.00100653	1.50003e-18	-0.03025	NA	0.0197	0.126	-0.02368	NA	0.0206	0.2502	461066	50264	0.000167438	77.213	TRUE
42	rs465646	6	111620758	A	G	-0.0117393	0.84077	0.0013743	1.29987e-17	-0.0823	NA	0.0257	0.001377	-0.0771	NA	0.0268	0.003976	461066	50264	0.00015823	72.9661	TRUE
43	rs4680392	3	157404329	C	T	0.00615747	0.673873	0.00107329	9.59997e-09	0.05543	NA	0.0214	0.00953	0.04927	NA	0.0223	0.02734	461066	50264	7.138e-05	32.9132	TRUE
44	rs4856598	3	85650790	C	A	-0.00839393	0.62769	0.00104871	1.20005e-15	-0.0244	NA	0.0208	0.2411	-0.01238	NA	0.0217	0.5688	461066	50264	0.00013893	64.0649	TRUE
45	rs528301	2	45154908	A	G	0.00759775	0.554847	0.00100892	5.10035e-14	0.03401	NA	0.0201	0.09088	0.03411	NA	0.021	0.104	461066	50264	0.000122982	56.7096	TRUE
46	rs529206	11	132213460	T	C	-0.00585495	0.589177	0.00103212	1.40001e-08	-0.02655	NA	0.0202	0.1884	-0.02727	NA	0.021	0.1947	461066	50264	6.97899e-05	32.18	TRUE
47	rs56166763	4	140943169	C	G	-0.00582081	0.368511	0.00104103	2.30001e-08	0.00439	NA	0.0205	0.8323	0.0199	NA	0.0213	0.3512	461066	50264	6.78028e-05	31.2637	FALSE
48	rs61785503	1	50458443	T	C	0.00704819	0.23512	0.00118258	2.5e-09	0.04717	NA	0.0236	0.04554	0.03884	NA	0.0246	0.115	461066	50264	7.70367e-05	35.5217	TRUE
49	rs67716713	2	104267572	A	C	-0.00728581	0.488327	0.00100396	4.00037e-13	-0.001902	NA	0.0198	0.9217	0.0001	NA	0.0206	0.9972	461066	50264	0.000114212	52.6651	TRUE
50	rs7024687	9	3174579	G	A	-0.00582717	0.522154	0.00101691	1e-08	-0.0285	NA	0.0202	0.1575	-0.01979	NA	0.021	0.3453	461066	50264	7.12125e-05	32.836	TRUE
51	rs71580759	5	87770123	C	T	-0.00681164	0.222323	0.00120836	1.7e-08	-0.01593	NA	0.0239	0.5031	-0.02112	NA	0.0248	0.394	461066	50264	6.89156e-05	31.7768	TRUE
52	rs7162423	15	74052756	T	C	-0.00561656	0.444196	0.00101048	2.69998e-08	-0.01056	NA	0.0198	0.5929	-0.007931	NA	0.0206	0.6988	461066	50264	6.70028e-05	30.8948	TRUE
53	rs7216173	17	51891405	T	A	-0.00718666	0.781979	0.00123277	5.60003e-09	-0.0376	NA	0.0251	0.1349	-0.02902	NA	0.0261	0.2671	461066	50264	7.37047e-05	33.9852	FALSE
54	rs72706955	9	23818916	T	C	-0.00770884	0.150042	0.00140594	4.20001e-08	0.02391	NA	0.0272	0.3782	0.01735	NA	0.0283	0.54	461066	50264	6.52008e-05	30.0638	TRUE
55	rs73058737	3	34532026	T	G	0.00615596	0.288033	0.00111382	3.29997e-08	-0.007528	NA	0.0218	0.7301	-0.007629	NA	0.0227	0.7358	461066	50264	6.62475e-05	30.5465	TRUE
56	rs7572027	2	226286009	T	C	0.00709608	0.81255	0.00128534	3.40001e-08	-0.009444	NA	0.0272	0.7284	-0.02204	NA	0.0283	0.4372	461066	50264	6.61012e-05	30.479	TRUE
57	rs7585579	2	60024857	G	C	0.00647236	0.492074	0.00101421	1.79999e-10	0.0343	NA	0.02	0.08547	0.04162	NA	0.0208	0.04591	461066	50264	8.83218e-05	40.7258	FALSE
58	rs75919030	17	50193197	C	T	-0.0067996	0.262188	0.00114564	2.90001e-09	-0.001802	NA	0.022	0.9366	-0.0002	NA	0.023	0.9935	461066	50264	7.63966e-05	35.2266	TRUE
59	rs7758291	6	129346046	C	A	0.00602251	0.684258	0.0010797	2.39999e-08	0.08066	NA	0.0218	0.0002159	0.07789	NA	0.0226	0.0005762	461066	50264	6.74771e-05	31.1135	TRUE
60	rs7870475	9	128134034	C	T	0.00565884	0.475284	0.00100528	1.79999e-08	0.02381	NA	0.0197	0.227	0.01509	NA	0.0205	0.4633	461066	50264	6.87207e-05	31.687	TRUE
61	rs7901348	10	63679281	G	T	-0.00602763	0.551902	0.00101703	3.09999e-09	-0.001301	NA	0.02	0.9466	0.001499	NA	0.0209	0.944	461066	50264	7.6178e-05	35.1258	TRUE
62	rs7969559	12	69655167	G	A	-0.0062217	0.720249	0.00111792	2.59998e-08	-0.03118	NA	0.0216	0.1492	-0.03118	NA	0.0225	0.1658	461066	50264	6.71745e-05	30.974	TRUE
63	rs899632	4	57749347	C	T	-0.00702938	0.389049	0.00103262	9.8992e-12	0.02293	NA	0.0202	0.257	0.02186	NA	0.0211	0.2991	461066	50264	0.000100495	46.3397	TRUE
64	rs904592	3	25193102	T	C	0.00569212	0.482639	0.00101322	1.89998e-08	0.007373	NA	0.0199	0.7125	0.005982	NA	0.0207	0.7732	461066	50264	6.8446e-05	31.5603	TRUE
65	rs9375371	6	98751680	A	G	0.00706813	0.269366	0.00113438	4.60002e-10	0.003892	NA	0.0219	0.8582	0.009851	NA	0.0229	0.6657	461066	50264	8.41962e-05	38.8233	TRUE
66	rs9597810	13	59264524	G	C	-0.00587358	0.327261	0.0010721	4.30002e-08	0.01094	NA	0.0214	0.6096	0.02	NA	0.0222	0.3681	461066	50264	6.50944e-05	30.0148	FALSE
67	rs9845144	3	184056716	A	G	0.0065577	0.272671	0.00114003	8.79995e-09	-0.0203	NA	0.0223	0.3632	-0.02542	NA	0.0232	0.2721	461066	50264	7.1759e-05	33.088	TRUE
																	Sum R2			0.00588607
																	Mean instrument F-statistic				40.5102
																	Combined instrument F-statistic				40.7393
																	Lower bound combined instrument F-statistic				38.2116
Note (a): Model 1 GWAS included covariates : gender, years followed after age 15, first 10 principal components of genetic ancestry; Model 2 also included binary covariates for each of the following diagnoses: schizophrenia, bipolar disorder, affective disorder, autism spectrum disorder, anorexia, and "any mental disorder"
Note (b): 67 independent genome wide significant SNPs extracted from Educational Attainment GWAS (P < 5E-08; LD r2 < 0.001, 10000kb); 67 of these instruments found in the Suicide Attempt GWAS. intermediate allele frequencies (harmonization).
Note (c): R2 for each instrument variant: R2=[beta.exposure^2 ]/[se.exposure^2*N +beta.exposure^2 ] ; combined R2 = SUM[R2]
Note (d): Combined F-statistic (also lower bound thereof) (including SNPs excluded from MR as pallindromic) calculated according to Burgess et al. 2016 [9]: [R2combined/(1-R2combined)]*[(N-K-1)/K], where N = GWAS sample size, K = number variants comprising instrument.
Note (e): 11 SNPs removed from final MR analysis for being palindromic with intermediate allele frequency
Abbreviations:
SNP	Single-nucleotide polymorphism; instrument
CHR	Chromosome
POS	Base pair position
beta	effect estimate (log odds ratio for binary phenotype)
se	standard error of effect estimate
pval	p-value of effect estimate
eaf	effect allele frequency

## Sheet: Table 7
Table 7. Instruments for exposures "ever seen a general practitioner for nerves, tension, anxiety or depression" and "ever seen a psychiatrist for nerves, tension, anxiety or depression "
						EVER SEEN A GP [2]				SUICIDE ATTEMPT MODEL 1 [8]
	SNP	CHR	POS	effect allele	other allele	beta.exposure	eaf.exposure	se.exposure	pval.exposure	beta.outcome	eaf.outcome	se.outcome	pval.outcome	samplesize exposure	sample size outcome	R2 (c)	F-statistic (d)	Keep (e)
1	rs10035449	5	164486067	C	T	0.00585413	0.533252	0.000977481	2.1e-09	-0.001902	NA	0.0204	0.927	459560	50264	7.80426e-05	35.8681	TRUE
2	rs10143492	14	75212114	C	G	0.00625622	0.545353	0.000980196	1.7e-10	0.00449	NA	0.0199	0.8232	459560	50264	8.86375e-05	40.7379	FALSE
3	rs1021363	10	106610839	G	A	-0.00740736	0.643587	0.00102059	3.90032e-13	-0.04176	NA	0.0204	0.04052	459560	50264	0.000114613	52.6774	TRUE
4	rs10264984	7	117624373	T	C	0.00583058	0.409418	0.000994135	4.49997e-09	0.09048	NA	0.0197	4.338e-06	459560	50264	7.48442e-05	34.398	TRUE
5	rs10762080	10	68397445	G	A	-0.00562619	0.584876	0.000992175	1.40001e-08	-0.02912	NA	0.0205	0.1559	459560	50264	6.99648e-05	32.1553	TRUE
6	rs10818865	9	126509599	G	A	0.00682631	0.209045	0.00120174	1.29999e-08	-0.006823	NA	0.0235	0.7704	459560	50264	7.02067e-05	32.2664	TRUE
7	rs11123030	2	124976163	C	T	-0.00595904	0.510908	0.000977052	1.09999e-09	-0.02645	NA	0.0197	0.1803	459560	50264	8.09357e-05	37.1978	TRUE
8	rs113878233	1	191143630	T	C	0.0114703	0.061019	0.00204987	2.19999e-08	-0.02912	NA	0.0438	0.507	459560	50264	6.81279e-05	31.311	TRUE
9	rs12201442	6	24267818	G	A	0.00985306	0.106529	0.00158252	4.79999e-10	0.004291	NA	0.0305	0.8888	459560	50264	8.43461e-05	38.7654	TRUE
10	rs12919291	16	13800430	C	G	0.0072763	0.18922	0.00124931	5.69994e-09	0.01183	NA	0.0255	0.6413	459560	50264	7.38085e-05	33.9219	FALSE
11	rs12967143	18	53099012	C	G	-0.00761209	0.699435	0.00107088	1.20005e-12	0.0005998	NA	0.022	0.9795	459560	50264	0.000109935	50.5273	FALSE
12	rs12967855	18	35138245	G	A	-0.00687351	0.6688	0.00104168	4.19952e-11	-0.02789	NA	0.021	0.1839	459560	50264	9.47338e-05	43.54	TRUE
13	rs13084037	3	49214066	A	G	-0.00651283	0.774396	0.0011683	2.5e-08	-0.02758	NA	0.0231	0.232	459560	50264	6.76175e-05	31.0764	TRUE
14	rs1536873	9	36994681	A	G	0.00555937	0.468978	0.000984187	1.6e-08	0.02098	NA	0.0199	0.2929	459560	50264	6.94262e-05	31.9077	TRUE
15	rs2283066	7	126172521	C	T	-0.00573733	0.3755	0.00100863	1.29999e-08	-0.02225	NA	0.0202	0.2689	459560	50264	7.04017e-05	32.3561	TRUE
16	rs2298969	4	3186244	G	A	-0.00535903	0.481488	0.000977753	4.20001e-08	0.01005	NA	0.0198	0.6113	459560	50264	6.53647e-05	30.041	TRUE
17	rs2698323	3	157974243	C	T	0.00554663	0.415706	0.00098974	2.1e-08	0.02489	NA	0.0199	0.2112	459560	50264	6.83352e-05	31.4063	TRUE
18	rs2876520	6	142996618	G	C	0.006013	0.468008	0.000987067	1.09999e-09	0.0314	NA	0.0201	0.1173	459560	50264	8.07443e-05	37.1098	FALSE
19	rs30266	5	103972357	A	G	0.00765851	0.32822	0.00104038	1.80011e-13	0.02917	NA	0.0211	0.1663	459560	50264	0.000117899	54.1882	TRUE
20	rs3807866	7	12250378	A	G	0.0074939	0.410746	0.000990903	3.90032e-14	0.01252	NA	0.02	0.5306	459560	50264	0.000124439	57.1944	TRUE
21	rs393488	9	17044971	A	T	-0.00564139	0.467466	0.000981676	9.09997e-09	-0.0348	NA	0.02	0.0816	459560	50264	7.18559e-05	33.0245	FALSE
22	rs4245147	11	113318007	T	C	0.00579555	0.514502	0.000984572	3.89996e-09	0.0316	NA	0.0201	0.1159	459560	50264	7.5391e-05	34.6493	TRUE
23	rs4518438	5	88157552	C	T	-0.00566112	0.510117	0.000975737	6.59994e-09	-0.001601	NA	0.0197	0.9367	459560	50264	7.32428e-05	33.6619	TRUE
24	rs486584	11	66358126	T	C	0.00552277	0.523787	0.000977235	1.6e-08	0.0009995	NA	0.0197	0.9611	459560	50264	6.94934e-05	31.9386	TRUE
25	rs56116032	9	11453149	G	A	-0.00662701	0.219452	0.00118115	2e-08	-0.003205	NA	0.0237	0.892	459560	50264	6.84941e-05	31.4793	TRUE
26	rs621313	11	88913663	G	A	0.00748553	0.49123	0.000979968	2.19989e-14	0.01351	NA	0.0198	0.4933	459560	50264	0.000126947	58.3474	TRUE
27	rs6466512	7	114842574	A	G	-0.00578344	0.417265	0.000992323	5.60003e-09	-0.008536	NA	0.0205	0.6764	459560	50264	7.39081e-05	33.9677	TRUE
28	rs66511648	3	117515519	C	T	0.00617337	0.284735	0.00108633	1.29999e-08	-0.003707	NA	0.0222	0.8688	459560	50264	7.02665e-05	32.2939	TRUE
29	rs67981811	6	28354835	G	C	-0.011852	0.11416	0.00153202	1e-14	-0.04186	NA	0.0404	0.2995	459560	50264	0.000130213	59.8487	FALSE
30	rs6818069	4	131153170	G	T	0.00641818	0.255475	0.001125	1.2e-08	-0.003707	NA	0.0229	0.8725	459560	50264	7.08183e-05	32.5476	TRUE
31	rs7046881	9	82515992	G	T	-0.00543475	0.423242	0.000990133	4e-08	0.005982	NA	0.0207	0.773	459560	50264	6.55543e-05	30.1281	TRUE
32	rs7548487	1	177025098	G	A	0.00880409	0.116216	0.0015217	7.19996e-09	0.03614	NA	0.0304	0.2349	459560	50264	7.28345e-05	33.4743	TRUE
33	rs7583068	2	212634108	A	T	0.00626574	0.319601	0.00104958	2.39999e-09	-0.02286	NA	0.0212	0.2813	459560	50264	7.75421e-05	35.638	FALSE
34	rs9347903	6	165114404	T	C	0.00679779	0.226314	0.00116505	5.39995e-09	0.008563	NA	0.0234	0.7146	459560	50264	7.40751e-05	34.0445	TRUE
35	rs9530139	13	31847324	T	C	-0.00760475	0.194414	0.00123719	7.90005e-10	-0.01339	NA	0.0259	0.6037	459560	50264	8.2209e-05	37.7831	TRUE
													Sum R2			0.00287527
													Mean instrument F-statistic				37.7564
													Combined instrument F-statistic				37.859
													Lower bound combined instrument F-statistic				34.5074
						EVER SEEN A PSYCHIATRIST [2]			SUICIDE ATTEMPT MODEL 1 (a) [8]
	SNP (b)	CHR	POS	effect allele	other allele	beta.exposure	se.exposure	pval.exposure	beta.outcome	eaf.outcome	se.outcome	pval.outcome	samplesize.exposure	samplesize.outcome	R2 (c)	F-statistic (d)	Keep (e)
1	rs10101406	8	144229485	T	G	-0.00381279	0.000796789	1.7e-06	0.03285	NA	0.0231	0.1551	460702	50264	4.97001e-05	22.8981	TRUE
2	rs10143492	14	75212114	C	G	0.00340895	0.000669046	3.50002e-07	0.00449	NA	0.0199	0.8232	460702	50264	5.63488e-05	25.9615	FALSE
3	rs10188561	2	58894215	G	C	0.00452469	0.000970814	3.2e-06	0.06034	NA	0.0301	0.04514	460702	50264	4.71482e-05	21.7223	FALSE
4	rs10233079	7	114946569	T	G	-0.00467256	0.000970907	1.5e-06	-0.0201	NA	0.0271	0.4577	460702	50264	5.02704e-05	23.1609	TRUE
5	rs10264505	7	99137874	A	C	-0.00545927	0.0011553	2.30001e-06	-0.01298	NA	0.0341	0.7037	460702	50264	4.84661e-05	22.3295	TRUE
6	rs10502971	18	50887961	A	G	0.00341991	0.000673232	3.79997e-07	0.0003999	NA	0.0197	0.9837	460702	50264	5.60087e-05	25.8048	TRUE
7	rs10809465	9	11409171	C	T	-0.00387614	0.000694083	2.30001e-08	-0.009444	NA	0.0207	0.6492	460702	50264	6.76903e-05	31.1872	TRUE
8	rs10876996	12	58065384	A	G	-0.00469843	0.000993104	2.19999e-06	0.007869	NA	0.0284	0.7826	460702	50264	4.85819e-05	22.3829	TRUE
9	rs11027988	11	24557778	G	C	0.00335976	0.000668904	5.1e-07	0.03941	NA	0.0199	0.04737	460702	50264	5.47577e-05	25.2284	FALSE
10	rs11210177	1	73655821	G	A	0.0042095	0.000667464	2.90001e-10	0.008762	NA	0.02	0.6594	460702	50264	8.63272e-05	39.7746	TRUE
11	rs112335954	6	32534115	A	T	-0.00503754	0.00105734	1.89998e-06	0.0283	NA	0.1009	0.7792	460702	50264	4.92681e-05	22.6991	FALSE
12	rs114603852	3	171497579	G	T	0.0127511	0.00277927	4.49997e-06	0.1171	NA	0.0814	0.1502	460702	50264	4.56871e-05	21.0491	TRUE
13	rs11599236	10	106454672	C	T	-0.00333833	0.000683017	1e-06	-0.02378	NA	0.0203	0.24	460702	50264	5.18505e-05	23.8889	TRUE
14	rs116487735	3	144044157	G	A	-0.00989733	0.00215051	4.20001e-06	-0.002904	NA	0.056	0.958	460702	50264	4.59741e-05	21.1813	TRUE
15	rs11681373	2	185785791	G	A	-0.00326125	0.000682043	1.7e-06	0.0002	NA	0.0199	0.9923	460702	50264	4.96253e-05	22.8636	TRUE
16	rs11782152	8	131168522	T	C	-0.00574893	0.00123276	3.09999e-06	-0.009444	NA	0.0388	0.8085	460702	50264	4.72037e-05	21.7479	TRUE
17	rs12466950	2	60182818	A	T	0.00405892	0.000810598	5.49997e-07	0.02557	NA	0.0237	0.2823	460702	50264	5.4421e-05	25.0732	FALSE
18	rs1246729	1	191345145	A	T	0.00356461	0.00066625	8.79995e-08	-0.0001	NA	0.0197	0.9956	460702	50264	6.21302e-05	28.6253	FALSE
19	rs1264690	6	30195038	T	G	-0.00694275	0.000899793	1.20005e-14	-0.03895	NA	0.0328	0.2351	460702	50264	0.000129212	59.5358	TRUE
20	rs12701651	7	38725883	A	C	0.00446849	0.000903391	7.59994e-07	0.006876	NA	0.0271	0.7983	460702	50264	5.3104e-05	24.4664	TRUE
21	rs1333904	9	122674412	T	C	0.0036265	0.000683742	1.09999e-07	0.06222	NA	0.0204	0.002287	460702	50264	6.10582e-05	28.1314	TRUE
22	rs13374658	1	37600522	A	G	-0.00366199	0.000772128	2.1e-06	-0.004108	NA	0.0241	0.8636	460702	50264	4.88219e-05	22.4934	TRUE
23	rs150942806	11	91064822	A	C	-0.00714545	0.00156253	4.79999e-06	-0.004209	NA	0.0493	0.932	460702	50264	4.53903e-05	20.9123	TRUE
24	rs1531688	2	240069800	G	T	-0.00500382	0.000988152	4.09996e-07	-0.03242	NA	0.0301	0.2819	460702	50264	5.56559e-05	25.6422	TRUE
25	rs154532	16	22723664	G	A	-0.00342838	0.000742476	3.89996e-06	0.01479	NA	0.0225	0.5107	460702	50264	4.62778e-05	21.3213	TRUE
26	rs17061809	18	53267742	G	C	0.00483638	0.00096558	5.49997e-07	0.06091	NA	0.0296	0.03946	460702	50264	5.44528e-05	25.0879	FALSE
27	rs17495384	4	37658766	C	A	-0.00705018	0.00145541	1.29999e-06	-0.0143	NA	0.0467	0.7589	460702	50264	5.09316e-05	23.4655	TRUE
28	rs1903845	11	88472482	T	C	-0.0036706	0.000700123	1.6e-07	0.01153	NA	0.0207	0.5781	460702	50264	5.96595e-05	27.4869	TRUE
29	rs1919401	2	22960628	C	A	0.00321096	0.000670911	1.7e-06	-0.0006002	NA	0.0202	0.9744	460702	50264	4.97162e-05	22.9055	TRUE
30	rs1925341	1	67115084	G	A	0.00356525	0.000738726	1.40001e-06	0.02635	NA	0.0216	0.2231	460702	50264	5.05558e-05	23.2923	TRUE
31	rs1954487	14	62542753	T	G	0.0034109	0.000685875	6.59994e-07	0.0282	NA	0.0204	0.1665	460702	50264	5.3679e-05	24.7314	TRUE
32	rs2425369	20	37415502	C	T	-0.00363141	0.000689705	1.40001e-07	-0.03469	NA	0.0205	0.08962	460702	50264	6.01697e-05	27.722	TRUE
33	rs2510682	11	99141095	A	G	0.00350217	0.000729196	1.6e-06	-0.01005	NA	0.0218	0.6444	460702	50264	5.00661e-05	23.0667	TRUE
34	rs34614898	6	64758862	C	T	-0.00371028	0.000769444	1.40001e-06	-0.03387	NA	0.0233	0.1447	460702	50264	5.04681e-05	23.2519	TRUE
35	rs3807866	7	12250378	A	G	0.00342685	0.000676329	4e-07	0.01252	NA	0.02	0.5306	460702	50264	5.57224e-05	25.6729	TRUE
36	rs394945	3	12075117	C	T	-0.00416568	0.00088486	2.5e-06	-0.01045	NA	0.0248	0.6738	460702	50264	4.81041e-05	22.1627	TRUE
37	rs4549814	8	65579871	T	G	0.0035669	0.000694538	2.80001e-07	-0.006924	NA	0.0201	0.7318	460702	50264	5.7246e-05	26.3748	TRUE
38	rs4741037	9	10575273	C	A	-0.00316871	0.000669552	2.19999e-06	-0.02994	NA	0.02	0.1334	460702	50264	4.86133e-05	22.3973	TRUE
39	rs55647329	12	121155966	T	C	-0.00489014	0.000975867	5.39995e-07	-0.02286	NA	0.0286	0.4246	460702	50264	5.45026e-05	25.1108	TRUE
40	rs55809234	14	29809876	C	T	-0.00764536	0.00164855	3.50002e-06	-0.02624	NA	0.0567	0.6436	460702	50264	4.66822e-05	21.5076	TRUE
41	rs5995992	22	41487218	C	T	0.00360527	0.000736802	9.90011e-07	-0.01217	NA	0.0223	0.5839	460702	50264	5.19674e-05	23.9427	TRUE
42	rs610116	9	129655445	C	A	-0.0036479	0.000746597	1e-06	0.03681	NA	0.0247	0.1353	460702	50264	5.18168e-05	23.8734	TRUE
43	rs6559402	9	81331339	T	C	0.00360257	0.000753828	1.79999e-06	0.01656	NA	0.0226	0.4629	460702	50264	4.95723e-05	22.8392	TRUE
44	rs6736449	2	152869924	G	C	0.0031625	0.000680008	3.29997e-06	0.009851	NA	0.0202	0.6242	460702	50264	4.69453e-05	21.6288	FALSE
45	rs6768726	3	118562656	T	C	-0.00328154	0.000700336	2.80001e-06	-0.001802	NA	0.0209	0.9297	460702	50264	4.76543e-05	21.9555	TRUE
46	rs7111031	11	113377488	A	C	0.00368624	0.000690536	9.40005e-08	0.0594	NA	0.021	0.0046	460702	50264	6.18511e-05	28.4967	TRUE
47	rs7144406	14	98659847	G	A	0.00425858	0.000822679	2.30001e-07	0.03498	NA	0.0246	0.1553	460702	50264	5.81599e-05	26.7959	TRUE
48	rs73793188	5	145865653	T	G	0.00441996	0.00092009	1.6e-06	0.05562	NA	0.0239	0.01996	460702	50264	5.00881e-05	23.0768	TRUE
49	rs7546246	1	53738183	G	A	-0.00361939	0.000672773	7.49998e-08	0.02469	NA	0.0198	0.2132	460702	50264	6.28183e-05	28.9423	TRUE
50	rs76300514	11	39004522	A	G	-0.00834322	0.00178113	2.80001e-06	-0.03532	NA	0.0492	0.4738	460702	50264	4.7625e-05	21.942	TRUE
51	rs78029163	10	115478623	C	A	0.00512143	0.00108971	2.59998e-06	-0.002002	NA	0.0357	0.955	460702	50264	4.79424e-05	22.0882	TRUE
52	rs78933533	6	32604198	A	G	-0.00855892	0.00178792	1.7e-06	-0.2036	NA	0.1009	0.04361	460702	50264	4.97393e-05	22.9162	TRUE
53	rs7901226	10	68427166	G	A	-0.00343799	0.000675624	3.59998e-07	-0.0317	NA	0.0206	0.123	460702	50264	5.62024e-05	25.894	TRUE
54	rs934956	2	105097129	A	G	0.00344613	0.000738993	3.09999e-06	-0.006119	NA	0.0217	0.777	460702	50264	4.72e-05	21.7462	TRUE
55	rs9521723	13	111021847	A	T	-0.00994465	0.00196443	4.09996e-07	-0.01045	NA	0.0606	0.8636	460702	50264	5.56239e-05	25.6275	FALSE
56	rs9586	3	49213637	T	C	-0.00367656	0.000802892	4.70002e-06	-0.02758	NA	0.0232	0.2346	460702	50264	4.55123e-05	20.9686	TRUE
												Sum R2			0.00303227
												Mean instrument F-statistic				25.0197
												Combined instrument F-statistic				25.0187
												Lower bound combined instrument F-statistic				22.8725
Note (a): Model 1 GWAS included covariates : gender, years followed after age 15, first 10 principal components of genetic ancestry; Model 2 also included binary covariates for each of the following diagnoses: schizophrenia, bipolar disorder, affective disorder, autism spectrum disorder, anorexia, and "any mental disorder"
Note (b): 358 independent genome wide significant SNPs extracted from Ever Seen a GP for Nerves, Tension, Anxiety or Depression GWAS (P < 5E-08; LD r2 < 0.001, 10000kb); 35 of these instruments found in the Suicide Attempt GWAS.
Note (c): R2 for each instrument variant: R2=[beta.exposure^2 ]/[se.exposure^2*N +beta.exposure^2 ] ; combined R2 = SUM[R2]
Note (d): Combined F-statistic (also lower bound thereof) (including SNPs excluded from MR as pallindromic) calculated according to Burgess et al. 2016 [9]: [R2combined/(1-R2combined)]*[(N-K-1)/K], where N = GWAS sample size, K = number variants comprising instrument.
Note (e): 7 SNPs removed from final MR analysis for being palindromic with intermediate allele frequency
Abbreviations:
SNP	Single-nucleotide polymorphism; instrument
CHR	Chromosome
POS	Base pair position
beta	effect estimate (log odds ratio for binary phenotype)
se	standard error of effect estimate
pval	p-value of effect estimate
eaf	effect allele frequency

## Sheet: Table 8
Table 8. Instruments for exposures "any psychotic experience ", "schizophrenia", "major depressive disorder (probable)", and "bipolar disorder"
						ANY PSYCHOTIC EXPERIENCE [4]				SUICIDE ATTEMPT MODEL 1 (a) [8]
	SNP	CHR	POS	effect allele	other allele	beta.exposure	eaf.exposure	se.exposure	pval.exposure	beta.outcome	eaf.outcome	se.outcome	pval.outcome	samplesize.exposure	samplesize.outcome	R2 (b)	F-statistic (c)	Keep (d)
1	rs10994278	10	62009219	C	T	0.152635	0.130397	0.0279677	3.06165e-08	0.05069	0.8864	0.0321	0.1134	127966	50264	0.000232702	29.7849	TRUE
2	rs113706598	5	95125485	T	C	-0.325716	0.0161686	0.0733035	4.50607e-06	0.1294	0.982	0.0828	0.1182	127966	50264	0.000154265	19.7437	TRUE
3	rs150224592	16	3359627	G	A	-0.353053	0.0119684	0.0925412	1.60099e-06	0.07418	0.978	0.0747	0.3204	127966	50264	0.000113727	14.5549	TRUE
4	rs1855219	1	190585303	G	T	0.0953193	0.281973	0.0206499	4.54943e-06	-0.01461	0.7253	0.0224	0.515	127966	50264	0.000166479	21.3072	TRUE
5	rs1941335	18	26304708	G	A	-0.105665	0.221938	0.0222439	9.82955e-07	0.00995	0.7431	0.0225	0.6599	127966	50264	0.000176307	22.5653	TRUE
6	rs2265919	6	146221753	G	A	-0.0877891	0.395471	0.0189633	3.02481e-06	-0.005817	0.5771	0.02	0.7712	127966	50264	0.00016745	21.4316	TRUE
7	rs6679368	1	14515925	G	A	0.0954556	0.302245	0.0202896	2.65841e-06	0.0373	0.7192	0.0222	0.09224	127966	50264	0.000172936	22.1338	TRUE
8	rs75977988	5	35254609	T	C	-0.310569	0.0243009	0.0606757	7.45951e-08	-0.06039	0.964	0.0558	0.279	127966	50264	0.000204693	26.1991	TRUE
9	rs76261541	1	106453669	A	G	-0.277377	0.022538	0.0619411	4.8495e-06	-0.09596	0.9795	0.0749	0.2005	127966	50264	0.000156682	20.0531	TRUE
													Sum R2			0.00154524
													Mean instrument F-statistic				21.9748
													Combined instrument F-statistic				22.0032
													Lower bound combined instrument F-statistic				17.112
						SCHIZOPHRENIA [6]				SUICIDE ATTEMPT MODEL 1 (a) [8]
	SNP	CHR	POS	effect allele	other allele	beta.exposure	eaf.exposure	se.exposure	pval.exposure	beta.outcome	eaf.outcome	se.outcome	pval.outcome	samplesize.exposure	samplesize.outcome	R2 (b)	F-statistic (c)	Keep (d)
1	rs10791097	11	130718630	G	T	-0.0739008	NA	0.0106	2.87607e-12	-0.007025	0.4462	0.0199	0.7241	82315	50264	0.000590135	48.6056	TRUE
2	rs11027857	11	24403620	A	G	0.0625991	NA	0.0106	3.21004e-09	0.04229	0.4896	0.0197	0.03163	82315	50264	0.000423508	34.8758	TRUE
3	rs1106568	4	176861301	A	G	-0.0694037	NA	0.0122	1.14501e-08	0.003594	0.2628	0.0223	0.8727	82315	50264	0.000393003	32.3628	TRUE
4	rs11139497	9	84739941	A	T	0.0680044	NA	0.0115	3.09001e-09	0.004589	0.6846	0.0213	0.8298	82315	50264	0.000424634	34.9686	FALSE
5	rs11191419	10	104612335	A	T	-0.0979988	NA	0.0114	9.23422e-18	-0.05986	0.6508	0.0209	0.004136	82315	50264	0.000896939	73.8979	FALSE
6	rs11210892	1	44100084	A	G	-0.0695001	NA	0.0112	4.97004e-10	-0.03905	0.3287	0.0209	0.06133	82315	50264	0.000467577	38.5066	TRUE
7	rs11682175	2	57987593	C	T	0.0741957	NA	0.0106	2.54273e-12	-0.01633	0.5343	0.02	0.4134	82315	50264	0.000594851	48.9943	TRUE
8	rs11693094	2	185601420	T	C	-0.0733021	NA	0.0107	7.13181e-12	0.002996	0.5144	0.0197	0.8808	82315	50264	0.000569821	46.9316	TRUE
9	rs11740474	5	153680747	T	A	0.0610991	NA	0.0111	3.93604e-08	-0.02902	0.5715	0.0202	0.152	82315	50264	0.000367947	30.2987	FALSE
10	rs12129573	1	73768366	A	C	0.0693955	NA	0.011	2.34601e-10	0.02577	0.6348	0.0204	0.2069	82315	50264	0.000483268	39.7995	TRUE
11	rs12325245	16	58681393	T	A	0.0874005	NA	0.0153	1.149e-08	-0.02593	0.8718	0.0299	0.3859	82315	50264	0.000396272	32.6321	FALSE
12	rs12691307	16	29939877	G	A	-0.0705983	NA	0.011	1.29799e-10	-0.03583	0.4491	0.0199	0.07126	82315	50264	0.000500158	41.1911	TRUE
13	rs12704290	7	86427626	A	G	-0.106595	NA	0.0165	1.037e-10	0.03807	0.8758	0.0297	0.2	82315	50264	0.000506765	41.7355	TRUE
14	rs12826178	12	57622371	T	G	-0.167697	NA	0.0243	5.29663e-12	-0.08295	0.9267	0.0394	0.03518	82315	50264	0.00057824	47.6253	TRUE
15	rs12887734	14	104046834	T	G	0.0871039	NA	0.0117	1.17193e-13	-0.00632	0.6969	0.0216	0.7709	82315	50264	0.000672872	55.4247	TRUE
16	rs12903146	15	61854663	A	G	0.0648041	NA	0.0106	1.03801e-09	0.002597	0.4579	0.0198	0.8939	82315	50264	0.000453855	37.376	TRUE
17	rs13217619	6	28306671	C	T	-0.219698	NA	0.0195	1.43516e-29	-0.03708	0.8981	0.0404	0.3591	82315	50264	0.0015397	126.935	TRUE
18	rs13240464	7	110898915	C	T	-0.0806025	NA	0.0112	6.16169e-13	0.004988	0.6824	0.0211	0.814	82315	50264	0.000628795	51.7918	TRUE
19	rs140505938	1	150031490	T	C	-0.0908004	NA	0.0148	9.33706e-10	0.01705	0.8336	0.0265	0.521	82315	50264	0.000457061	37.6402	TRUE
20	rs145607970	6	32624017	A	C	-0.164203	NA	0.0256	1.34499e-10	0.01173	0.9731	0.0665	0.8601	82315	50264	0.000499558	41.1417	TRUE
21	rs1498232	1	30433951	C	T	-0.0698991	NA	0.0115	1.28401e-09	0.002098	0.3211	0.0212	0.9202	82315	50264	0.000448615	36.9443	TRUE
22	rs1501357	5	45364875	C	T	0.0765031	NA	0.0134	1.236e-08	-0.06188	0.8246	0.0266	0.02013	82315	50264	0.00039582	32.5948	TRUE
23	rs1702294	1	98501984	C	T	0.115703	NA	0.0137	2.79383e-17	0.06644	0.202	0.025	0.007793	82315	50264	0.000865751	71.326	TRUE
24	rs17194490	3	2547786	T	G	0.0970995	NA	0.0148	4.86519e-11	0.03072	0.8408	0.0272	0.2582	82315	50264	0.000522642	43.0438	TRUE
25	rs2007044	12	2344960	G	A	0.0916001	NA	0.0108	2.62482e-17	-0.007226	0.5964	0.0201	0.7184	82315	50264	0.000873144	71.9357	TRUE
26	rs2053079	19	30987423	G	A	0.0733021	NA	0.0124	3.78896e-09	-0.03221	0.7514	0.0231	0.1617	82315	50264	0.000424352	34.9454	TRUE
27	rs215411	4	23423603	A	T	0.0648041	NA	0.0114	1.224e-08	-0.01542	0.6476	0.0206	0.454	82315	50264	0.000392415	32.3143	FALSE
28	rs2332700	14	72417326	G	C	-0.0732969	NA	0.0122	1.68601e-09	0.02878	0.2618	0.0228	0.2074	82315	50264	0.000438311	36.0954	FALSE
29	rs2514218	11	113392994	T	C	-0.0722052	NA	0.0116	4.091e-10	-0.06198	0.6673	0.0213	0.00356	82315	50264	0.000470476	38.7455	TRUE
30	rs2535627	3	52845105	C	T	-0.0701975	NA	0.0106	3.9564e-11	0.005087	0.5169	0.0198	0.7978	82315	50264	0.000532502	43.8563	TRUE
31	rs2851447	12	123665113	C	G	-0.0909975	NA	0.0119	2.18877e-14	0.001099	0.2299	0.0234	0.9614	82315	50264	0.000709868	58.4743	FALSE
32	rs2905426	19	19478022	T	G	-0.0648052	NA	0.0112	6.92102e-09	-0.005716	0.3805	0.0204	0.7778	82315	50264	0.000406563	33.4799	TRUE
33	rs2909457	2	162845855	A	G	-0.0589966	NA	0.0108	4.37502e-08	0.0139	0.4494	0.0199	0.4845	82315	50264	0.000362385	29.8405	TRUE
34	rs2945232	8	8098038	C	T	0.0605996	NA	0.0108	2.034e-08	0.05789	0.5135	0.025	0.02056	82315	50264	0.000382338	31.4842	TRUE
35	rs2973155	5	152608619	C	T	0.067305	NA	0.011	1.01599e-09	-0.01806	0.3583	0.0208	0.3857	82315	50264	0.000454604	37.4377	TRUE
36	rs301797	1	8487323	A	C	0.0682006	NA	0.0115	2.72402e-09	0.006976	0.6619	0.0208	0.7361	82315	50264	0.000427087	35.1707	TRUE
37	rs34796896	3	180623255	A	G	-0.086397	NA	0.0132	6.23448e-11	-0.01471	0.805	0.0251	0.5584	82315	50264	0.000520169	42.84	TRUE
38	rs35225200	4	103146888	C	A	0.144795	NA	0.0203	9.56093e-13	0.1042	0.9465	0.044	0.01787	82315	50264	0.000617686	50.8762	TRUE
39	rs36068923	8	111485761	G	A	0.0840014	NA	0.013	1.04501e-10	-0.03449	0.7871	0.0242	0.1547	82315	50264	0.000506976	41.7529	TRUE
40	rs3735025	7	137074844	C	T	-0.0636975	NA	0.011	7.75193e-09	0.009356	0.6468	0.021	0.6547	82315	50264	0.000407196	33.532	TRUE
41	rs3798869	6	84328660	A	G	-0.0648052	NA	0.0106	1.153e-09	-0.01959	0.5515	0.0198	0.3227	82315	50264	0.00045387	37.3773	TRUE
42	rs3849046	5	137851192	T	C	0.0627025	NA	0.0107	4.83304e-09	0.02088	0.4404	0.0199	0.2933	82315	50264	0.000417006	34.3401	TRUE
43	rs4391122	5	60598543	G	A	0.0789025	NA	0.0107	1.7338e-13	-0.007831	0.5043	0.0197	0.6916	82315	50264	0.000660158	54.3768	TRUE
44	rs4523957	17	2208899	T	G	0.0683033	NA	0.0112	1.03999e-09	0.01025	0.3802	0.0207	0.6195	82315	50264	0.000451619	37.1918	TRUE
45	rs58120505	7	2029867	C	T	-0.080704	NA	0.0108	6.4254e-14	-0.003807	0.5831	0.0199	0.8491	82315	50264	0.000677905	55.8396	TRUE
46	rs6065094	20	37453194	G	A	0.0741957	NA	0.0113	5.5195e-11	0.01193	0.297	0.0216	0.5806	82315	50264	0.000523473	43.1122	TRUE
47	rs6430095	2	146439945	A	G	0.080704	NA	0.0142	1.20901e-08	-0.01633	0.8238	0.0262	0.5344	82315	50264	0.000392251	32.3008	TRUE
48	rs6704768	2	233592501	A	G	-0.0737972	NA	0.0106	3.14775e-12	0.0009995	0.4389	0.0199	0.9597	82315	50264	0.000588482	48.4694	TRUE
49	rs6984242	8	60700469	A	G	-0.0643999	NA	0.0107	1.758e-09	0.01538	0.3799	0.0203	0.4486	82315	50264	0.000439879	36.2245	TRUE
50	rs7193419	16	63697134	C	T	-0.0597018	NA	0.0106	1.588e-08	-0.03708	0.4825	0.0198	0.06127	82315	50264	0.000385227	31.7222	TRUE
51	rs73036062	11	133828187	A	G	-0.089695	NA	0.0134	2.14092e-11	0.07344	0.7639	0.0231	0.001483	82315	50264	0.000544016	44.805	TRUE
52	rs73229090	8	27442127	A	C	-0.0994999	NA	0.0177	1.952e-08	-0.001101	0.889	0.032	0.9714	82315	50264	0.000383754	31.6008	TRUE
53	rs7405404	16	13749859	C	T	-0.0783027	NA	0.0125	3.925e-10	-0.03221	0.217	0.0239	0.1778	82315	50264	0.000476483	39.2404	TRUE
54	rs7432375	3	136288405	A	G	-0.0713993	NA	0.0109	5.27351e-11	0.03932	0.5846	0.0199	0.04881	82315	50264	0.00052099	42.9077	TRUE
55	rs75968099	3	36858583	T	C	0.078996	NA	0.0113	3.3861e-12	-0.01684	0.6337	0.0206	0.4136	82315	50264	0.000593358	48.8712	TRUE
56	rs7819570	8	89588626	T	G	0.0770999	NA	0.0137	1.89898e-08	0.03189	0.8243	0.0258	0.2164	82315	50264	0.00038461	31.6713	TRUE
57	rs7893279	10	18745105	G	T	-0.113097	NA	0.0171	3.56205e-11	-0.001802	0.8845	0.0312	0.9539	82315	50264	0.000531129	43.7431	TRUE
58	rs7951870	11	46373311	C	T	0.0924991	NA	0.0142	8.25277e-11	0.03624	0.8271	0.0259	0.161	82315	50264	0.000515223	42.4325	TRUE
59	rs8042374	15	78908032	G	A	-0.0874979	NA	0.0124	1.86509e-12	-0.008738	0.7712	0.0235	0.7094	82315	50264	0.000604519	49.7911	TRUE
60	rs8044995	16	68189340	A	G	0.0777015	NA	0.0141	3.26798e-08	-0.02891	0.8251	0.0261	0.2674	82315	50264	0.000368792	30.3683	TRUE
61	rs8082590	17	17958402	A	G	-0.0665993	NA	0.0115	6.84101e-09	0.01183	0.2989	0.0217	0.5854	82315	50264	0.000407275	33.5385	TRUE
62	rs832187	3	63833050	T	C	-0.0606952	NA	0.0109	2.58399e-08	-0.01217	0.3545	0.0207	0.5573	82315	50264	0.000376542	31.0067	TRUE
63	rs9398171	6	108983527	T	C	-0.0636962	NA	0.0115	3.37303e-08	0.01656	0.2771	0.0221	0.4549	82315	50264	0.000372555	30.6783	TRUE
64	rs9607782	22	41587556	A	T	0.087003	NA	0.0127	6.76239e-12	-0.003707	0.7573	0.0233	0.8717	82315	50264	0.000569816	46.9311	FALSE
65	rs9636107	18	53200117	G	A	0.0762009	NA	0.0107	9.09076e-13	0.007869	0.5542	0.0199	0.6925	82315	50264	0.000615752	50.7169	TRUE
													Sum R2			0.0338585
													Mean instrument F-statistic				42.9028
													Combined instrument F-statistic				44.345
													Lower bound combined instrument F-statistic				41.648
						MAJOR DEPRESSIVE DISORDER (PROBABLE) [7]				SUICIDE ATTEMPT MODEL 1 (a) [8]
	SNP	CHR	POS	effect allele	other allele	beta.exposure	eaf.exposure	se.exposure	pval.exposure	beta.outcome	eaf.outcome	se.outcome	pval.outcome	samplesize.exposure	samplesize.outcome	R2 (b)	F-statistic (c)	Keep (d)
1	rs10929355	2	15398964	G	T	-0.007518	0.455753	0.0012914	5.84117e-09	-0.01684	0.5429	0.0199	0.3968	174519	50264	0.000194158	33.8909	TRUE
2	rs117911063	14	103504193	T	C	0.019011	0.0310479	0.0037495	3.97649e-07	0.01114	0.9693	0.0599	0.8527	174519	50264	0.000147284	25.7077	TRUE
3	rs118132525	11	121923576	A	G	-0.018893	0.0268468	0.0039941	2.24595e-06	0.03999	0.9722	0.0603	0.5078	174519	50264	0.000128193	22.375	TRUE
4	rs12355908	10	61937004	T	C	0.0070053	0.242305	0.0015179	3.93007e-06	-0.04155	0.7422	0.0233	0.07467	174519	50264	0.000122031	21.2994	TRUE
5	rs1304150	3	102831585	T	C	0.0094055	0.868447	0.0019166	9.23422e-07	-0.02071	0.1425	0.0283	0.4638	174519	50264	0.000137974	24.0825	TRUE
6	rs13131713	4	11633428	G	C	0.0061595	0.639665	0.0013429	4.50817e-06	0.003406	0.6227	0.0204	0.8685	174519	50264	0.000120534	21.038	TRUE
7	rs218987	1	37167333	T	G	0.0073959	0.305215	0.0013969	1.19536e-07	-0.0004001	0.7142	0.022	0.9842	174519	50264	0.000160598	28.0318	TRUE
8	rs3806572	2	55238677	A	G	-0.0069982	0.291957	0.0014208	8.41589e-07	0.0344	0.7274	0.0221	0.1197	174519	50264	0.000138996	24.2609	TRUE
9	rs5011432	7	12268668	C	A	0.0073121	0.411772	0.0013073	2.23049e-08	0.01676	0.5797	0.0199	0.3998	174519	50264	0.000179231	31.2848	TRUE
10	rs62544433	9	33215362	G	C	0.010287	0.114406	0.0020278	3.91742e-07	0.04951	0.0984	0.0334	0.1387	174519	50264	0.000147442	25.7352	TRUE
11	rs649537	10	5945672	G	T	-0.0060493	0.491659	0.0012913	2.80543e-06	-0.006219	0.5243	0.02	0.7551	174519	50264	0.000125736	21.946	TRUE
12	rs6915487	6	58049307	T	C	-0.0062295	0.422964	0.0013052	1.81803e-06	0.01863	0.5628	0.0199	0.3482	174519	50264	0.000130513	22.7799	TRUE
13	rs75530454	1	115386457	A	T	0.015425	0.0411875	0.0033027	3.00746e-06	0.02912	0.0372	0.0572	0.6103	174519	50264	0.000124973	21.8128	TRUE
14	rs9385975	6	100449301	C	T	0.010173	0.893367	0.0020868	1.08943e-06	-0.02184	0.1404	0.0297	0.4624	174519	50264	0.000136155	23.7649	TRUE
													Sum R2			0.00199382
													Mean instrument F-statistic				24.8578
													Combined instrument F-statistic				24.9017
													Lower bound combined instrument F-statistic				20.683
						BIPOLAR DISORDER (PROBABLE) [5]				SUICIDE ATTEMPT MODEL 1 (a) [8]
	SNP	CHR	POS	effect allele	other allele	beta.exposure	eaf.exposure	se.exposure	pval.exposure	beta.outcome	eaf.outcome	se.outcome	pval.outcome	samplesize.exposure	samplesize.outcome	R2 (b)	F-statistic (c)	Keep (d)
1	rs10994278	NA	NA	C	T	0.152635	0.130397	0.0279677	3.06165e-08	0.05069	0.8864	0.0321	0.1134	127966	50264	0.000232702	29.7849	TRUE
2	rs113706598	NA	NA	T	C	-0.325716	0.0161686	0.0733035	4.50607e-06	0.1294	0.982	0.0828	0.1182	127966	50264	0.000154265	19.7437	TRUE
3	rs150224592	NA	NA	G	A	-0.353053	0.0119684	0.0925412	1.60099e-06	0.07418	0.978	0.0747	0.3204	127966	50264	0.000113727	14.5549	TRUE
4	rs1855219	NA	NA	G	T	0.0953193	0.281973	0.0206499	4.54943e-06	-0.01461	0.7253	0.0224	0.515	127966	50264	0.000166479	21.3072	TRUE
5	rs1941335	NA	NA	G	A	-0.105665	0.221938	0.0222439	9.82955e-07	0.00995	0.7431	0.0225	0.6599	127966	50264	0.000176307	22.5653	TRUE
6	rs2265919	NA	NA	G	A	-0.0877891	0.395471	0.0189633	3.02481e-06	-0.005817	0.5771	0.02	0.7712	127966	50264	0.00016745	21.4316	TRUE
7	rs6679368	NA	NA	G	A	0.0954556	0.302245	0.0202896	2.65841e-06	0.0373	0.7192	0.0222	0.09224	127966	50264	0.000172936	22.1338	TRUE
8	rs75977988	NA	NA	T	C	-0.310569	0.0243009	0.0606757	7.45951e-08	-0.06039	0.964	0.0558	0.279	127966	50264	0.000204693	26.1991	TRUE
9	rs76261541	NA	NA	A	G	-0.277377	0.022538	0.0619411	4.8495e-06	-0.09596	0.9795	0.0749	0.2005	127966	50264	0.000156682	20.0531	TRUE
													Sum R2			0.00154524
													Mean instrument F-statistic				21.9748
													Combined instrument F-statistic				22.0032
													Lower bound combined instrument F-statistic				17.112
Note (a): Model 1 GWAS included covariates : gender, years followed after age 15, first 10 principal components of genetic ancestry; Model 2 also included binary covariates for each of the following diagnoses: schizophrenia, bipolar disorder, affective disorder, autism spectrum disorder, anorexia, and "any mental disorder"
Note (b): R2 for each instrument variant: R2=[beta.exposure^2 ]/[se.exposure^2*N +beta.exposure^2 ] ; combined R2 = SUM[R2]
Note (c): Combined F-statistic (also lower bound thereof) (including SNPs excluded from MR as pallindromic) calculated according to Burgess et al. 2016 [9]: [R2combined/(1-R2combined)]*[(N-K-1)/K], where N = GWAS sample size, K = number variants comprising instrument.
Note (d): SNP removed during harmonization for being pallindromic with intermediate allele frequencies (Keep = FALSE).
Abbreviations:
SNP	Single-nucleotide polymorphism; instrument
CHR	Chromosome
POS	Base pair position
beta	effect estimate (log odds ratio for binary phenotype)
se	standard error of effect estimate
pval	p-value of effect estimate
eaf	effect allele frequency

## Sheet: Table 9
Table 9. Independent multivariable Mendelian randomization instruments - harmonized and clumped (variants removed due to linkage disequilibirum with other variants (LD R2 =0.001, 10000kb)
					EXPOSURES																												OUTCOMES
					Educational Attainment [1]				Cognitive Performance [1]				Alcohol consumption [3]				Seen a psychiatrist for nerves, tension, anxiety or depression [2]				Ever smoker status [2]				Seen a doctor for nerves, tension, anxiety or depression [2]				Average household income (before tax) [2]				Suicide attempt model 1 [8]				Suicide attempt model 2 [8]
SNP	CHR	POS	effect allele	other allele	eaf	beta	se	p-value	eaf	beta	se	p-value	eaf	beta	se	p-value	eaf	beta	se	p-value	eaf	beta	se	p-value	eaf	beta	se	p-value	eaf	beta	se	p-value	eaf	beta	se	p-value	eaf	beta	se	p-value
rs1008078	1	91189731	T	C	0.4099	-0.01738	0.00173	1.2e-23	0.4099	-0.01068	0.00292	0.000258	0.3941	0.002874	0.003013	0.3402	0.395466	0.0016078	0.000683173	0.0189998	0.395467	0.00267636	0.00102932	0.00929994	0.395425	0.00261461	0.00100066	0.00899995	0.394421	-0.0183171	0.00271081	1.4e-11	0.414	0.01568	0.02	0.4321	0.414	0.006976	0.0208	0.7392
rs10797055	1	159906849	G	A	0.5102	0.00986	0.00172	1.04e-08	0.5102	0.0042	0.00289	0.146	0.4765	0.001826	0.002993	0.5417	0.478072	-0.00143041	0.000667409	0.032	0.478014	0.000256852	0.0010054	0.8	0.478078	-0.000457486	0.000977489	0.64	0.478407	-0.00152258	0.0026457	0.56	0.4965	0.02469	0.0199	0.2143	0.4965	0.03072	0.0207	0.1381
rs10863714	1	208710593	G	A	0.5187	-0.00325	0.00172	0.0588004	0.4813	-0.0097	0.00289	0.000789	0.5747	-0.00579	0.003001	0.0537205	0.576635	-0.000243145	0.00067426	0.719999	0.576592	-0.00581572	0.00101584	1e-08	0.576687	0.000521864	0.00098754	0.6	0.575995	-0.00343159	0.0026729	0.2	0.5614	0.00777	0.0198	0.6933	0.5614	-0.0007002	0.0206	0.9729
rs10875121	1	98417446	C	G	0.8571	0.01834	0.00226	5.53e-16	0.1429	0.0058	0.00386	0.133	0.8356	0.002322	0.002982	0.436	0.836653	-0.000414223	0.000901878	0.649999	0.836659	-8.77e-05	0.00135894	0.95	0.836647	-0.004972	0.00132103	0.00017	0.836851	0.0115286	0.0035809	0.00129999	0.8235	0.07872	0.0264	0.002857	0.8235	0.07483	0.0275	0.006439
rs113878233	1	191143630	T	C	0.04252	-0.00112	0.00358	0.755	0.95748	-0.00878	0.00596	0.141	0.05884	0.001373	0.002988	0.6458	0.061013	0.00634901	0.00139983	5.7e-06	0.061023	0.00215607	0.00210873	0.31	0.061019	0.0114703	0.00204987	2.2e-08	0.060881	0.00636916	0.00555979	0.25	0.0588	-0.02912	0.0438	0.507	0.0588	-0.04207	0.0456	0.3555
rs12028010	1	41764471	C	T	0.2228	-0.01696	0.00202	4.51e-17	0.2228	-0.02641	0.00338	5.57e-15	0.2293	0.002414	0.003011	0.4229	0.231927	-0.0013796	0.000793623	0.0819993	0.231958	-0.00500036	0.00119548	2.9e-05	0.232001	0.0011025	0.00116226	0.34	0.231622	-0.00391173	0.00314872	0.21	0.2477	-0.01167	0.0229	0.6103	0.2477	-0.006421	0.0238	0.7871
rs12134151	1	96202443	C	G	0.5221	-0.01245	0.0017	2.42e-13	0.5221	-0.02352	0.00285	1.73e-16	0.5038	0.00257	0.003002	0.392	0.504958	-0.00025397	0.000666738	0.7	0.504903	-0.00353883	0.00100453	0.000430002	0.50489	-0.0019068	0.000976481	0.051	0.504733	0.0148183	0.00264439	2.1e-08	0.4956	0.03101	0.0199	0.1191	0.4956	0.02946	0.0207	0.1543
rs1324481	1	33892964	G	T	0.6378	-0.00257	0.00183	0.16	0.6378	-0.00327	0.00306	0.285	0.6839	0.009712	0.002985	0.00113899	0.681371	0.00167432	0.000715953	0.0189998	0.681417	0.00689667	0.00107876	1.6e-10	0.681379	0.002495	0.00104867	0.017	0.681446	0.00296335	0.00283962	0.3	0.6951	-0.03097	0.0215	0.1491	0.6951	-0.03407	0.0223	0.1263
rs1569092	1	74858724	A	G	0.182	0.01807	0.00234	1.16e-14	0.182	0.01037	0.0039	0.00776	0.1539	0.001935	0.003042	0.5248	0.160877	-1.85e-05	0.000918324	0.98	0.160888	-0.00135713	0.00138349	0.33	0.160921	-0.000492272	0.0013449	0.709999	0.161452	0.0173289	0.00363887	1.9e-06	0.1448	0.01459	0.0287	0.6123	0.1448	0.02995	0.03	0.3175
rs1620977	1	72729142	G	A	0.6905	-0.02046	0.00195	1.14e-25	0.6905	-0.02681	0.00323	9.48e-17	0.7326	0.006882	0.002974	0.02064	0.730727	-0.00146005	0.000751609	0.0519996	0.730717	0.0010233	0.00113219	0.37	0.730803	-0.00516078	0.00110085	2.8e-06	0.730276	-0.00900182	0.00298015	0.0025	NA	NA	NA	NA	NA	NA	NA	NA
rs16854920	1	204966170	C	T	0.3554	0.01007	0.00181	2.51e-08	0.6446	0.00983	0.00302	0.00112	0.3447	-0.003561	0.002975	0.2313	0.34412	-0.000660261	0.00070036	0.35	0.344088	-0.000960015	0.00105517	0.36	0.344124	-0.000463901	0.00102572	0.649999	0.344303	0.00302068	0.0027768	0.28	NA	NA	NA	NA	NA	NA	NA	NA
rs2819336	1	44015809	C	T	0.6616	-0.01828	0.00177	5.46e-25	0.3384	-0.01752	0.00297	3.48e-09	0.6395	-0.001062	0.002986	0.722	0.637987	0.00128254	0.000694341	0.0649995	0.638032	0.00274267	0.00104615	0.00879995	0.638019	0.00225637	0.00101704	0.0269998	0.637837	-0.0113696	0.00275542	3.7e-05	0.6288	0.0243	0.0205	0.2368	0.6288	0.0138	0.0213	0.516
rs2820314	1	201872209	C	A	0.3163	-0.011	0.0018	9.34e-10	0.6837	-0.01257	0.00302	3.1e-05	0.3399	-0.006991	0.00298	0.0189802	0.338319	0.000173034	0.000702738	0.81	0.338324	0.000953904	0.00105876	0.37	0.338307	0.000509036	0.00102931	0.62	0.338157	-0.0165601	0.00278855	2.9e-09	0.3283	0.008067	0.0209	0.6997	0.3283	-0.004812	0.0218	0.8237
rs2901616	1	72122959	A	G	0.517	0.00941	0.00171	3.77e-08	0.517	0.00852	0.00285	0.00282	0.4863	-0.006247	0.002999	0.0372503	0.485538	0.000804044	0.000666944	0.23	0.48557	-0.00240629	0.0010048	0.017	0.485558	-0.00112057	0.000976799	0.25	0.486161	0.00108073	0.00264534	0.68	0.4784	-0.01562	0.0196	0.4271	0.4784	-0.007327	0.0204	0.7179
rs301800	1	8490603	C	T	0.8197	-0.01516	0.00224	1.33e-11	0.1803	-0.01013	0.00373	0.00659	0.8267	0.002567	0.002974	0.3879	0.824215	-0.00109718	0.000875015	0.21	0.824174	0.00201771	0.00131817	0.13	0.824143	-0.00114514	0.00128144	0.37	0.824063	-0.013505	0.00346773	9.8e-05	0.8386	0.01833	0.027	0.499	0.8386	0.0003999	0.0281	0.9891
rs3026996	1	159167290	C	A	0.284	-0.01537	0.00199	1.05e-14	0.716	-0.00554	0.00336	0.0994	0.2418	-0.001366	0.002975	0.6462	0.241534	-0.000753168	0.000777064	0.33	0.241446	-0.000652435	0.00117075	0.58	0.241514	0.000171865	0.00113809	0.88	0.241413	-0.00447573	0.00308115	0.15	NA	NA	NA	NA	NA	NA	NA	NA
rs34394051	1	6853091	G	A	0.1599	0.01392	0.0024	6.2e-09	0.1599	0.01183	0.00392	0.00255	0.1551	0.001082	0.002981	0.7166	0.157392	-0.000235712	0.000914928	0.8	0.15736	0.00162888	0.00137839	0.24	0.157394	0.000101606	0.00133985	0.94	0.157607	0.0159502	0.00362767	1.1e-05	0.1519	-0.05795	0.028	0.0384	0.1519	-0.03232	0.0291	0.2661
rs35039375	1	171516863	G	A	0.09354	-0.01983	0.00293	1.22e-11	0.09354	-0.02079	0.00498	2.98e-05	0.08881	-0.006811	0.002981	0.0223501	0.091	0.00218546	0.00116461	0.061	0.090977	0.000422029	0.00175472	0.81	0.091003	0.0024468	0.00170563	0.15	0.091041	-0.0118885	0.00462	0.01	0.0882	0.01882	0.0353	0.5944	0.0882	-0.002804	0.0368	0.9383
rs3747631	1	204587569	C	G	0.2279	0.02207	0.00208	2.97e-26	0.7721	0.01684	0.00349	1.44e-06	0.2081	0.004545	0.002973	0.1264	0.209247	0.000150572	0.000818198	0.85	0.209201	-0.00231421	0.00123273	0.0599998	0.209205	-0.00103576	0.00119843	0.39	0.209719	0.0212115	0.00324363	6.2e-11	0.2108	-0.0553	0.0245	0.02385	0.2108	-0.05087	0.0254	0.04517
rs3897821	1	243420388	G	A	0.3503	-0.01502	0.0018	8.25e-17	0.6497	-0.0087	0.00304	0.00414	0.3337	-0.002595	0.002974	0.3829	0.333799	0.000152244	0.000705972	0.83	0.333689	0.000649565	0.0010637	0.54	0.333761	-0.00159889	0.00103396	0.12	0.333336	-0.0112968	0.0028022	5.5e-05	0.3418	0.03401	0.0208	0.102	0.3418	0.03566	0.0216	0.09979
rs4839155	1	112161489	G	T	0.25	-0.01251	0.002	3.94e-10	0.75	-0.01133	0.00337	0.000767	0.2366	-0.00102	0.002982	0.732399	0.235027	0.00201405	0.000786705	0.01	0.23506	0.000402752	0.00118516	0.73	0.235063	0.00300233	0.0011522	0.00920005	0.235068	-0.00148634	0.00311973	0.630001	0.2464	-0.01045	0.023	0.6489	0.2464	-0.01827	0.0239	0.4449
rs4846724	1	221967817	A	G	0.4915	0.01018	0.0017	2.26e-09	0.5085	0.00455	0.00286	0.111	0.5352	0.0014	0.003037	0.644899	0.533155	-0.000160213	0.000670263	0.81	0.533244	-0.0027276	0.00100982	0.00690001	0.533134	-0.000782795	0.000981689	0.43	0.533524	0.00767652	0.00265901	0.00389996	0.5375	-0.02347	0.0198	0.2366	0.5375	-0.02686	0.0206	0.1927
rs575113	1	110046373	A	G	0.2772	0.01285	0.00186	5.3e-12	0.2772	0.02133	0.00314	1.1e-11	0.2872	-0.003036	0.003008	0.3127	0.288076	0.000238192	0.000737809	0.75	0.288021	0.00233192	0.00111151	0.0359998	0.288051	0.00204567	0.00108049	0.0580003	0.288219	0.00598035	0.00292654	0.0409996	0.331	-0.002603	0.0211	0.9007	0.331	-0.01116	0.0219	0.6094
rs59123361	1	110766454	A	G	0.1054	-0.02094	0.00291	5.87e-13	0.1054	-0.01119	0.00471	0.0176	0.1028	-0.002863	0.002974	0.3357	0.103254	0.000605298	0.00109364	0.58	0.103253	0.000230298	0.00164756	0.89	0.103275	-0.00115979	0.00160171	0.47	0.10323	-0.0104019	0.00433752	0.016	NA	NA	NA	NA	NA	NA	NA	NA
rs663234	1	57735595	G	C	0.6122	-0.01005	0.00174	7.39e-09	0.6122	-0.0118	0.00292	5.43e-05	0.609	0.003247	0.002996	0.2785	0.607921	0.00141612	0.000685416	0.0389996	0.607898	7.67e-05	0.00103262	0.94	0.607889	0.0010125	0.0010039	0.31	0.607825	-0.00870372	0.00271932	0.00140001	0.6064	0.02723	0.0203	0.18	0.6064	0.02645	0.0211	0.2107
rs71646142	1	212369228	T	C	0.1735	0.01286	0.00217	3.11e-09	0.8265	0.01033	0.00362	0.00428	0.1789	0.006391	0.003055	0.0364401	0.191848	-0.000650637	0.000851942	0.450001	0.191823	0.000726817	0.00128341	0.57	0.191846	-9.4e-05	0.00124781	0.94	0.191826	0.00991693	0.00337887	0.00329997	0.1885	-0.02378	0.0256	0.3525	0.1885	-0.02092	0.0265	0.4308
rs74701752	1	20875676	T	G	0.09524	0.01591	0.00285	2.38e-08	0.90476	0.02193	0.00477	4.31e-06	0.09688	0.003889	0.002988	0.1931	0.098173	-0.00127431	0.00112338	0.26	0.098147	0.000288319	0.00169257	0.86	0.098128	-0.00287196	0.00164577	0.0810009	0.098345	0.0216219	0.00445238	1.2e-06	0.1105	-0.01939	0.0322	0.5484	0.1105	-0.01177	0.0335	0.7252
rs7548487	1	177025098	G	A	0.1122	-0.00184	0.00265	0.489	0.8878	-0.00807	0.00444	0.0693	0.1172	-0.007442	0.002974	0.0123501	0.116205	0.00205954	0.00103909	0.0470002	0.116248	-0.000126161	0.00156516	0.94	0.116216	0.00880409	0.0015217	7.2e-09	0.116227	-0.00920797	0.00412041	0.025	0.1159	0.03614	0.0304	0.2349	0.1159	0.04085	0.0317	0.1983
rs79523955	1	28799065	G	A	0.09524	-0.01802	0.00283	1.87e-10	0.90476	-0.01043	0.00475	0.028	0.09208	0.0009496	0.003043	0.755	0.099974	0.000375095	0.00112834	0.74	0.099944	0.00052625	0.00170019	0.760001	0.099946	0.00240666	0.00165266	0.15	0.099984	-0.0137322	0.00447687	0.00219999	0.1077	-0.0143	0.0331	0.6662	0.1077	-0.02891	0.0343	0.4001
rs9436866	1	69427576	C	A	0.09524	0.01882	0.00289	7.45e-11	0.09524	0.03309	0.00481	6.01e-12	0.09386	0.00165	0.002975	0.579201	0.095434	-0.00163859	0.00113561	0.15	0.095457	-0.000587582	0.00171044	0.73	0.095415	-0.00348071	0.00166329	0.0359998	0.095508	0.00498694	0.00449957	0.27	0.0831	-0.02153	0.0361	0.5507	0.0831	-0.01837	0.0375	0.6238
rs10189857	2	60713235	G	A	0.4184	-0.01725	0.00171	6.7e-24	0.4184	-0.02289	0.00288	2.03e-15	0.4323	-0.007677	0.002975	0.00988007	0.431953	-0.00103829	0.000673341	0.12	0.431922	-0.00385642	0.00101428	0.000140001	0.432063	-0.00121183	0.000986059	0.22	0.431118	-0.0126631	0.00267041	2.1e-06	NA	NA	NA	NA	NA	NA	NA	NA
rs10191758	2	144263280	G	A	0.381	0.01631	0.00175	9.6e-21	0.619	0.01965	0.00292	1.71e-11	0.3939	-0.01059	0.003002	0.000416601	0.391085	-0.000964131	0.000684859	0.16	0.391108	-0.00387767	0.00103164	0.00017	0.391111	-0.00302423	0.00100311	0.00259998	0.391602	0.0106464	0.00271566	8.8e-05	0.3934	-0.05024	0.0203	0.01326	0.3934	-0.04051	0.0211	0.05491
rs10205801	2	233597196	A	G	0.5068	-0.01053	0.00171	7.17e-10	0.5068	-0.00532	0.00287	0.0634	0.5528	-0.007062	0.002976	0.0176498	0.553581	2.8e-05	0.000670307	0.97	0.553608	-0.00249332	0.00100968	0.0140001	0.553625	0.00214317	0.000981791	0.0290001	0.553323	-0.000834676	0.00266049	0.75	0.552	-0.001301	0.0199	0.9489	0.552	-0.009949	0.0207	0.6297
rs10856785	2	16650175	T	C	0.7296	-0.01132	0.00192	3.83e-09	0.7296	-0.01198	0.0032	0.000181	0.7274	1.82e-05	0.002982	0.9951	0.727038	0.00101783	0.000747233	0.17	0.72704	0.000169564	0.00112569	0.88	0.727067	0.00113395	0.00109445	0.3	0.726991	-0.0109221	0.00296385	0.000230001	0.7313	0.01577	0.0222	0.4771	0.7313	0.01015	0.0232	0.662
rs1106090	2	58068741	A	G	0.6259	0.01173	0.00175	2.09e-11	0.6259	0.00898	0.00295	0.00232	0.6339	0.004259	0.003036	0.1607	0.630805	0.00134891	0.000693493	0.0519996	0.630852	0.00149337	0.00104471	0.15	0.630789	0.00199479	0.00101569	0.05	0.630919	0.00357548	0.00275056	0.19	0.6235	-0.02706	0.0207	0.1918	0.6235	-0.03015	0.0215	0.1619
rs11123818	2	100867308	A	G	0.3946	0.02081	0.00175	1.72e-32	0.6054	0.02391	0.00294	4.19e-16	0.3783	-0.004819	0.002974	0.1052	0.378225	0.000150975	0.000687179	0.83	0.378201	-0.00026767	0.00103517	0.8	0.378217	-0.000679345	0.00100655	0.5	0.378684	0.0181342	0.00272389	2.8e-11	0.3805	-0.03469	0.0206	0.09213	0.3805	-0.02634	0.0214	0.218
rs112806496	2	80421805	G	C	0.08503	0.0187	0.00305	8.28e-10	0.08503	0.02569	0.00497	2.37e-07	0.09003	0.003921	0.002977	0.1878	0.090055	0.00118689	0.00116553	0.31	0.090054	0.00212813	0.00175566	0.23	0.090082	-0.000582535	0.00170674	0.73	0.090342	0.0146652	0.0046136	0.0015	0.0798	-0.03283	0.039	0.4002	0.0798	-0.04249	0.0405	0.2948
rs11694904	2	180925445	T	C	0.3384	0.01215	0.00185	4.78e-11	0.3384	0.00939	0.00308	0.00233	0.3086	0.0003661	0.003002	0.903	0.312113	0.000463075	0.000721674	0.52	0.312013	0.00344496	0.00108709	0.0015	0.312102	0.000299754	0.00105701	0.780001	0.312685	0.00670718	0.00286028	0.0189998	0.2814	-0.03677	0.0226	0.1037	0.2814	-0.02902	0.0235	0.2168
rs12468040	2	44854981	G	T	0.6037	-0.01432	0.00175	2.46e-16	0.6037	-0.01249	0.00294	2.11e-05	0.6225	-0.004723	0.002982	0.1132	0.620243	7.93e-06	0.000685909	0.99	0.620289	-0.00325183	0.00103325	0.0016	0.620257	-0.000141905	0.00100462	0.89	0.619928	-0.012083	0.00271939	8.9e-06	0.6315	0.02917	0.0206	0.1582	0.6315	0.02323	0.0215	0.2804
rs1260326	2	27730940	C	T	0.5867	-0.00375	0.00174	0.0315	0.5867	0.00344	0.00291	0.237	0.6066	0.02839	0.002973	1.34e-21	0.604221	-0.000657339	0.000680361	0.33	0.604287	-0.0012426	0.00102498	0.23	0.60427	-0.001283	0.00099656	0.2	0.604263	0.00262832	0.00269841	0.33	NA	NA	NA	NA	NA	NA	NA	NA
rs13010566	2	125873208	C	A	0.5612	0.0106	0.0017	4.59e-10	0.4388	0.0061	0.00285	0.0324	0.5274	0.005161	0.002985	0.0837703	0.525776	-0.00115608	0.000666992	0.0830004	0.525676	0.00171914	0.00100478	0.0870001	0.52578	-0.000214418	0.00097695	0.83	0.526042	0.00752072	0.00264528	0.00449997	0.5489	-0.04972	0.0198	0.01205	0.5489	-0.04877	0.0206	0.01796
rs13029509	2	215374209	A	G	0.4677	-0.01049	0.0017	7.17e-10	0.4677	-0.00556	0.00285	0.0514	0.4801	-0.006536	0.00299	0.0288098	0.479952	0.00142833	0.000667127	0.032	0.480072	0.000351319	0.00100495	0.73	0.480008	0.00107951	0.000977121	0.27	0.480095	-0.0123962	0.00264561	2.8e-06	0.4789	-0.0202	0.0199	0.309	0.4789	-0.02337	0.0207	0.2585
rs13422673	2	155474355	T	C	0.4847	-0.01201	0.0017	1.74e-12	0.5153	-0.0074	0.00286	0.00966	0.4627	-0.004534	0.003001	0.1308	0.461237	0.000238959	0.000668789	0.719999	0.461206	4.95e-05	0.00100744	0.96	0.46126	-0.000693553	0.000979543	0.48	0.460975	-0.0057509	0.00265183	0.0299999	0.4787	-0.01136	0.0197	0.564	0.4787	-0.01471	0.0205	0.4734
rs1427298	2	145214421	T	C	0.4116	0.0102	0.00172	3.28e-09	0.5884	0.00846	0.0029	0.00352	0.4269	0.001831	0.003062	0.5499	0.428039	9.74e-05	0.000680276	0.89	0.428035	0.000443921	0.00102488	0.66	0.428101	0.00138599	0.000996391	0.16	0.428662	0.00367355	0.00269822	0.17	0.4045	-0.01837	0.0202	0.3635	0.4045	-0.01939	0.021	0.3548
rs1455350	2	199497115	A	T	0.4711	-0.01614	0.0017	2.61e-21	0.5289	-0.01633	0.00286	1.09e-08	0.475	-0.003443	0.003009	0.2526	0.478055	-0.000240256	0.000670724	0.719999	0.478054	0.00185086	0.00101032	0.0669993	0.478098	0.000315471	0.000982434	0.75	0.477454	-0.0172341	0.00265961	9.2e-11	0.4888	0.01371	0.0198	0.4893	0.4888	0.01361	0.0206	0.5071
rs16846463	2	142316255	G	A	0.1173	-0.02256	0.00283	1.38e-15	0.8827	-0.00797	0.00475	0.0935	0.09866	-0.007066	0.002984	0.0178999	0.100384	0.00246579	0.00110895	0.0259998	0.100409	-0.00205518	0.00167029	0.22	0.100382	0.00388493	0.00162432	0.017	0.10012	-0.0168759	0.00440374	0.000129999	0.1095	0.02654	0.0314	0.3967	0.1095	0.03121	0.0326	0.3382
rs1882273	2	194028079	C	G	0.3469	-0.01231	0.00181	1.09e-11	0.6531	8e-05	0.00302	0.978	0.3447	-0.004419	0.002975	0.1374	0.341685	0.00064609	0.000701445	0.36	0.341593	-0.000283973	0.0010568	0.79	0.341748	0.00256051	0.00102736	0.0129999	0.341617	-0.00823532	0.00278386	0.00309999	0.3611	0.02586	0.0209	0.2159	0.3611	0.0242	0.0217	0.2664
rs1947114	2	166180772	G	A	0.2551	0.01071	0.00192	2.64e-08	0.2551	0.01619	0.00326	6.62e-07	0.2573	0.00234	0.002978	0.432	0.257071	-0.00101775	0.000761853	0.18	0.257111	-0.000853618	0.00114772	0.46	0.257083	-0.00164186	0.00111597	0.14	0.257072	0.00399187	0.00302293	0.19	0.2718	0.003594	0.0221	0.8725	0.2718	0.003394	0.023	0.8822
rs387780	2	32502495	C	T	0.7126	0.00474	0.00183	0.00944996	0.7126	0.01646	0.00304	6.02e-08	0.6591	-0.000633	0.002975	0.8315	0.674166	-0.00182871	0.000712512	0.01	0.674175	-0.00333769	0.00107341	0.00189998	0.674198	-0.00198477	0.00104367	0.0569994	0.674498	0.0167299	0.00282732	3.3e-09	0.6491	-0.02276	0.0209	0.2768	0.6491	-0.02717	0.0218	0.2128
rs4667025	2	186150287	A	G	0.3878	0.00957	0.00174	3.85e-08	0.6122	0.01413	0.00291	1.22e-06	0.3958	0.006147	0.002983	0.0393496	0.394634	-0.00255618	0.00068208	0.000179999	0.394624	0.00132342	0.00102746	0.2	0.394536	-0.00185449	0.000999054	0.0629999	0.394254	0.00529664	0.00270474	0.05	0.4072	0.02732	0.02	0.1714	0.4072	0.02479	0.0208	0.2344
rs4972400	2	174171884	A	G	0.352	0.01156	0.00181	1.7e-10	0.648	0.00914	0.00303	0.00255	0.3468	0.003546	0.002979	0.234	0.344618	-0.000114192	0.000699889	0.87	0.344607	0.00111442	0.00105426	0.29	0.344566	-0.000121375	0.00102511	0.91	0.345272	0.00422408	0.00277435	0.13	0.3547	-0.03232	0.0212	0.1276	0.3547	-0.02963	0.0221	0.1801
rs62157915	2	98897183	C	T	0.05952	0.02091	0.00348	1.96e-09	0.94048	0.01388	0.00562	0.0135	0.06949	-0.0004625	0.002977	0.8765	0.069118	-0.00263703	0.0013111	0.0439997	0.069119	-0.000521493	0.00197519	0.79	0.069114	-0.00378661	0.00192068	0.0490004	0.069218	0.0195719	0.00519808	0.00017	0.0657	-0.03366	0.0407	0.4091	0.0657	-0.01979	0.0423	0.6399
rs62183776	2	172858117	T	C	0.1905	-0.01308	0.00217	1.65e-09	0.1905	-0.00313	0.00362	0.387	0.1929	-0.00612	0.002993	0.0408404	0.193296	-0.000646122	0.000843575	0.44	0.193236	-0.000157765	0.00127087	0.9	0.193221	-3.68e-05	0.00123575	0.98	0.193124	-0.00656974	0.00334664	0.05	0.196	0.0316	0.0248	0.2026	0.196	0.03459	0.0257	0.1785
rs62184480	2	212654200	T	C	0.2449	-0.01528	0.00191	1.28e-15	0.2449	-0.01093	0.00317	0.000574	0.2835	0.001444	0.002999	0.6303	0.283697	0.00277072	0.00074139	0.000189998	0.283643	-0.000738262	0.00111687	0.51	0.283708	0.00552185	0.00108594	3.7e-07	0.283555	-0.0167555	0.00293962	1.2e-08	0.3015	-0.02645	0.0217	0.2239	0.3015	-0.03325	0.0227	0.1421
rs6731373	2	68503044	A	G	0.3367	-0.01256	0.00181	3.47e-12	0.6633	-0.01365	0.003	5.27e-06	0.3594	0.004369	0.002975	0.1419	0.358282	-0.000756921	0.00069456	0.28	0.358201	-0.00220355	0.00104634	0.0350002	0.358233	-0.00253264	0.00101735	0.0129999	0.357621	-0.00207511	0.00275591	0.450001	NA	NA	NA	NA	NA	NA	NA	NA
rs6731967	2	237145606	C	G	0.2092	-0.01186	0.00199	2.36e-09	0.2092	-0.00814	0.00338	0.0159	0.2323	0.002069	0.003002	0.490801	0.235566	-0.000622201	0.000787703	0.43	0.235571	0.00231354	0.00118654	0.051	0.23554	0.000500733	0.00115378	0.66	0.235168	-0.00966217	0.00312615	0.002	0.2465	0.02381	0.0229	0.2973	0.2465	0.02771	0.0239	0.245
rs67716713	2	104267572	A	C	0.4337	0.00823	0.0017	1.31e-06	0.4337	0.0027	0.00285	0.343	0.4853	-0.001571	0.002986	0.5988	0.488321	-0.00147556	0.000666393	0.0269998	0.488327	-0.00728581	0.00100396	4e-13	0.488313	-0.00333333	0.000976122	0.00064	0.488584	0.00589104	0.00264375	0.0259998	0.4861	-0.001902	0.0198	0.9217	0.4861	0.0001	0.0206	0.9972
rs67890737	2	228984644	A	C	0.3265	-0.01141	0.00179	2.01e-10	0.6735	-0.00225	0.003	0.454	0.3417	-0.009318	0.002974	0.00173101	0.342485	0.00037025	0.00070171	0.6	0.342551	-0.00229055	0.00105694	0.0299999	0.342458	0.00188775	0.00102775	0.0659994	0.341991	-0.00382803	0.00278379	0.17	0.3432	-0.01288	0.0208	0.5366	0.3432	-0.01157	0.0217	0.5943
rs72807818	2	51819019	A	G	0.1241	0.01915	0.00252	2.79e-14	0.8759	0.00499	0.00416	0.231	0.1344	0.003737	0.00299	0.2113	0.134631	-0.00169598	0.000979025	0.0830004	0.134634	-0.00335517	0.00147472	0.0230001	0.134685	0.00107312	0.00143366	0.450001	0.134767	0.00633286	0.00388192	0.1	0.1435	-0.01339	0.0285	0.6387	0.1435	-0.008839	0.0298	0.7657
rs7594904	2	101184651	C	T	0.4184	0.00969	0.00173	2.05e-08	0.4184	0.00447	0.0029	0.123	0.4156	-0.004924	0.002977	0.0980889	0.415422	0.00115495	0.00067756	0.0879995	0.415443	0.000657128	0.00102064	0.52	0.415382	-2.49e-05	0.000992464	0.98	0.415408	0.00524761	0.00268874	0.051	0.4125	0.0003999	0.0203	0.9851	0.4125	-0.001201	0.0211	0.953
rs7603132	2	4951548	A	G	0.1548	0.01317	0.00215	9.17e-10	0.8452	0.01706	0.00359	2.04e-06	0.1966	0.002432	0.002981	0.4146	0.196688	-0.00177982	0.000839376	0.0340001	0.196677	-0.000461912	0.00126439	0.709999	0.196724	-0.000520191	0.00122932	0.67	0.196795	0.0110514	0.00332847	0.000899995	0.1856	-0.006421	0.0258	0.8041	0.1856	0.01025	0.0269	0.7039
rs76076331	2	10977585	T	C	0.131	0.01873	0.00248	4.4e-14	0.869	0.01701	0.0043	7.65e-05	0.1202	0.001706	0.002997	0.5692	0.123523	-6.9e-05	0.00101866	0.95	0.123501	0.00185606	0.00153477	0.23	0.123503	-0.00116776	0.00149222	0.43	0.123556	0.0182428	0.00403833	6.3e-06	0.1448	-0.04009	0.0288	0.1637	0.1448	-0.02593	0.0299	0.3847
rs9679654	2	61836773	C	T	0.4847	0.01042	0.00172	1.29e-09	0.5153	0.01135	0.00288	8.3e-05	0.4275	-0.004386	0.003005	0.1445	0.432472	0.000463836	0.0006743	0.49	0.432545	-0.00153181	0.0010158	0.13	0.432496	0.00119818	0.00098769	0.23	0.432876	0.0127616	0.00267347	1.8e-06	0.4361	0.0245	0.0203	0.2268	0.4361	0.03652	0.0211	0.08374
rs10212155	3	117785505	A	G	0.8384	-0.00681	0.00237	0.00406996	0.1616	-0.00741	0.00402	0.0652	0.8546	0.004643	0.002992	0.1207	0.852761	0.00293187	0.000944096	0.00189998	0.852761	0.0103549	0.0014227	3.4e-13	0.852766	0.00380891	0.00138295	0.00589997	0.852823	-0.0114142	0.00374575	0.00230001	0.8394	0.07009	0.0274	0.01038	0.8394	0.05155	0.0284	0.06976
rs115000530	3	69930625	T	A	0.06122	0.02892	0.00381	3.3e-14	0.06122	0.00717	0.00615	0.244	0.05369	0.007335	0.002987	0.0140699	0.055288	0.00282491	0.00146972	0.0549997	0.055305	-0.00137947	0.00221451	0.53	0.055303	0.000722933	0.0021527	0.74	0.055328	0.00819571	0.00583008	0.16	0.05	-0.03438	0.0469	0.4641	0.05	-0.05266	0.0487	0.2797
rs13090388	3	49391082	T	C	0.3095	0.02852	0.00184	4.29e-54	0.6905	0.03071	0.00309	2.42e-23	0.3021	-0.000123	0.002981	0.9671	0.306269	-0.00116956	0.000722758	0.11	0.306325	-0.00124909	0.00108912	0.25	0.306235	-0.00215358	0.00105867	0.0420001	0.306846	0.0220341	0.00286572	1.5e-14	0.2965	-0.003807	0.0216	0.8611	0.2965	-0.008738	0.0225	0.6974
rs17048855	3	8258174	A	G	0.3248	0.01184	0.00179	3.27e-11	0.3248	0.01629	0.003	5.34e-08	0.348	-0.003205	0.002984	0.2828	0.346916	-0.00227916	0.000700388	0.00109999	0.346904	-0.00012462	0.00105534	0.91	0.347001	-0.00137488	0.00102589	0.18	0.347164	0.00919474	0.00277896	0.000940005	0.33	-0.02624	0.0212	0.2166	0.33	-0.01694	0.022	0.4428
rs2885198	3	143636421	G	A	0.5017	-0.01025	0.0017	1.81e-09	0.4983	-0.01087	0.00287	0.000153	0.4665	-0.006465	0.003064	0.0348201	0.466661	-0.00142551	0.000673101	0.0340001	0.46671	-0.00300286	0.00101426	0.00309999	0.466623	0.000701333	0.00098588	0.48	0.466094	-0.00734781	0.00267216	0.00599998	NA	NA	NA	NA	NA	NA	NA	NA
rs35475880	3	168853348	T	G	0.1837	-0.01511	0.00208	3.8e-13	0.8163	-0.00666	0.00352	0.0587	0.2043	-0.003703	0.003012	0.219	0.207036	0.00028433	0.000825056	0.73	0.207056	-0.000355732	0.00124328	0.77	0.207059	-0.00170847	0.00120858	0.16	0.207325	-0.0126141	0.00327095	0.00012	0.2133	0.01518	0.0241	0.5296	0.2133	0.005087	0.0251	0.841
rs4328757	3	36938180	T	C	0.6514	0.01067	0.00174	9.39e-10	0.6514	0.00806	0.00293	0.00597	0.6151	0.005077	0.003042	0.0951305	0.613097	0.00107891	0.000684094	0.11	0.613087	0.00254909	0.00103087	0.0129999	0.613063	0.000466238	0.00100223	0.64	0.61343	0.00772783	0.00271649	0.00439997	0.6062	0.001798	0.0202	0.9303	0.6062	0.002597	0.0211	0.902
rs4680392	3	157404329	C	T	0.6786	-0.00093	0.00182	0.61	0.6786	-0.00112	0.00304	0.712	0.6739	0.004001	0.003016	0.1847	0.673922	0.00125684	0.00071226	0.0779992	0.673873	0.00615747	0.00107329	9.6e-09	0.673879	0.0015566	0.00104332	0.14	0.673932	0.00278537	0.00282682	0.32	0.682	0.05543	0.0214	0.00953	0.682	0.04927	0.0223	0.02734
rs55736314	3	71586293	G	C	0.4167	0.01431	0.00174	1.63e-16	0.5833	0.01589	0.00291	4.81e-08	0.4019	0.008779	0.003001	0.00343898	0.403657	-0.00123009	0.000680863	0.0710003	0.403699	-0.000723773	0.00102609	0.48	0.403705	-0.00220749	0.000997341	0.0269998	0.404337	0.0118537	0.00270145	1.1e-05	0.3768	-0.01248	0.0205	0.5408	0.3768	-0.01278	0.0213	0.5473
rs6438208	3	114170272	A	G	0.2364	0.00171	0.00197	0.385	0.2364	-0.01064	0.0033	0.00126	0.2291	-0.007753	0.003175	0.0145999	0.251451	0.00144529	0.000797139	0.0700003	0.25141	-0.00655943	0.00120129	4.8e-08	0.2514	-0.00128384	0.00116776	0.27	0.251019	0.000392814	0.00316576	0.9	NA	NA	NA	NA	NA	NA	NA	NA
rs66568921	3	85672018	G	T	0.3639	0.01565	0.00182	7.49e-18	0.3639	0.01128	0.00298	0.000154	0.3496	-0.005685	0.003009	0.0588302	0.352536	-8.81e-05	0.000701528	0.9	0.352578	-0.00747997	0.00105714	1.5e-12	0.35251	0.00315531	0.0010276	0.0021	0.353248	0.00857	0.00278209	0.0021	0.3499	-0.0145	0.0208	0.4853	0.3499	0.0003	0.0218	0.9887
rs6803651	3	64431730	T	G	0.415	0.01131	0.00172	4.36e-11	0.585	5e-05	0.00289	0.986	0.436	-0.003054	0.003039	0.3149	0.434855	0.00124798	0.000675443	0.0649995	0.434853	-0.000956179	0.00101785	0.35	0.434923	0.00142562	0.000989456	0.15	0.434985	0.00214711	0.00268088	0.42	0.4335	0.01153	0.0203	0.5692	0.4335	0.008167	0.0211	0.698
rs7650602	3	141147414	C	T	0.4286	0.00939	0.00171	4.11e-08	0.5714	0.00485	0.00289	0.0927	0.4518	-0.003123	0.003042	0.3046	0.448914	-0.000460271	0.000673819	0.49	0.448892	0.00048223	0.00101534	0.630001	0.448884	0.000163262	0.000987017	0.87	0.448699	0.00993176	0.00267482	0.0002	0.4818	-0.008234	0.0199	0.6777	0.4818	-0.002704	0.0207	0.8959
rs77025239	3	180734185	A	G	0.1088	-0.01422	0.00234	1.33e-09	0.1088	-0.01057	0.00397	0.00776	0.1462	-0.003969	0.002997	0.1854	0.151914	6.55e-05	0.000928871	0.94	0.151964	-0.00245648	0.00139945	0.0790005	0.151978	-0.000255297	0.00136025	0.85	0.151626	-0.0158523	0.0036881	1.7e-05	0.1567	0.01124	0.027	0.6779	0.1567	0.01548	0.0282	0.5833
rs77719387	3	49917021	A	T	0.01701	-0.04597	0.00726	2.46e-10	0.01701	-0.01559	0.01076	0.147	0.01106	0.001585	0.003024	0.6003	0.01764	-0.00341305	0.00269045	0.2	0.017638	0.00250142	0.00405427	0.54	0.017648	-0.00350012	0.00393988	0.37	0.017548	-0.0133225	0.0106949	0.21	0.0149	-0.09794	0.1012	0.3332	0.0149	-0.07645	0.1052	0.4674
rs9845144	3	184056716	A	G	0.2704	0.00285	0.00193	0.141	0.7296	0.01071	0.00321	0.000859	0.2673	0.005189	0.003046	0.0883894	0.27265	0.00179107	0.000756527	0.0179999	0.272671	0.0065577	0.00114003	8.8e-09	0.272683	0.0036146	0.00110813	0.00109999	0.272561	-0.00255009	0.00300143	0.4	0.286	-0.0203	0.0223	0.3632	0.286	-0.02542	0.0232	0.2721
rs9882532	3	16865845	C	T	0.3639	-0.01208	0.00177	8.17e-12	0.3639	-0.0147	0.00298	7.97e-07	0.3569	-0.002052	0.003012	0.4956	0.357122	0.00114935	0.000697861	0.1	0.35715	0.0039342	0.00105151	0.000179999	0.357138	0.00262101	0.00102217	0.01	0.357061	-0.0109714	0.00276929	7.4e-05	0.3748	-0.04259	0.0205	0.03805	0.3748	-0.04888	0.0214	0.02227
rs112687095	4	1777045	A	G	0.165	0.01325	0.00238	2.42e-08	0.835	0.00557	0.00379	0.142	0.1697	0.002189	0.003007	0.4666	0.173056	0.000343712	0.000896452	0.7	0.173067	0.00164664	0.00135075	0.22	0.172984	3.31e-05	0.00131336	0.98	0.173374	0.0048306	0.00355452	0.17	NA	NA	NA	NA	NA	NA	NA	NA
rs115454970	4	67091953	T	G	0.3044	-0.01185	0.00199	2.76e-09	0.3044	0.0005	0.00329	0.879	0.2577	-0.004044	0.003043	0.1838	0.255329	0.00193592	0.000775892	0.0129999	0.255319	-0.000685931	0.0011693	0.56	0.255272	0.00230921	0.0011366	0.0420001	0.25543	-0.00814554	0.00307943	0.00819993	0.2731	0.05562	0.0224	0.01316	0.2731	0.05079	0.0234	0.03005
rs11732657	4	172427073	A	G	0.7007	-0.01274	0.00197	9.54e-11	0.7007	-0.00287	0.00326	0.378	0.7442	-0.00767	0.003008	0.01078	0.740329	0.000724977	0.000763682	0.34	0.740381	0.000175549	0.00115116	0.88	0.740325	0.00070884	0.00111861	0.53	0.740257	-0.0131122	0.00303035	1.5e-05	0.7541	0.0007997	0.0231	0.9737	0.7541	-0.006119	0.024	0.8007
rs11940694	4	39414993	G	A	0.6003	-0.00494	0.00174	0.00454004	0.3997	-0.00657	0.00291	0.0241	0.6063	0.02694	0.003042	8.43e-19	0.60421	-0.000234821	0.000685963	0.73	0.604158	-0.000469755	0.00103356	0.649999	0.60419	-0.00397527	0.00100465	7.6e-05	0.604051	-0.000429571	0.00272256	0.87	0.5722	-0.01633	0.0198	0.4088	0.5722	-0.01694	0.0206	0.4102
rs12503522	4	94543233	T	C	0.2483	-0.01125	0.00188	2.24e-09	0.7517	-0.01543	0.00317	1.1e-06	0.2838	0.001244	0.003008	0.679201	0.283988	0.00107078	0.000740408	0.15	0.284001	0.00478764	0.00111598	1.8e-05	0.283966	-0.000383378	0.00108461	0.719999	0.283896	-0.0050834	0.00293993	0.0840001	0.2879	0.005584	0.0217	0.7954	0.2879	0.01242	0.0226	0.5823
rs12643771	4	140753103	T	C	0.3112	0.01518	0.00184	1.61e-16	0.6888	0.01542	0.00307	5.03e-07	0.3109	0.007131	0.003034	0.0187499	0.315233	-0.00067354	0.00072272	0.35	0.315209	-0.00181116	0.00108927	0.0959997	0.315192	-0.000451138	0.00105862	0.67	0.315372	0.0124552	0.002867	1.4e-05	NA	NA	NA	NA	NA	NA	NA	NA
rs13130765	4	45163333	C	G	0.4558	-0.01014	0.00173	4.69e-09	0.4558	-0.0071	0.00289	0.014	0.4713	-0.00367	0.002974	0.2172	0.472668	-0.000373338	0.000666795	0.58	0.4727	-0.00124044	0.00100478	0.22	0.472709	0.00051438	0.00097672	0.6	0.472609	-0.00535564	0.00264463	0.0430002	NA	NA	NA	NA	NA	NA	NA	NA
rs13141210	4	67891641	T	C	0.5085	0.01361	0.00172	2.26e-15	0.4915	0.01296	0.00286	6.09e-06	0.5304	0.008238	0.002997	0.00599294	0.530417	-0.000691347	0.000669488	0.3	0.530369	-0.000991153	0.00100899	0.33	0.530376	-0.000829283	0.0009807	0.4	0.530939	0.0101864	0.00265748	0.000129999	NA	NA	NA	NA	NA	NA	NA	NA
rs13145650	4	122963344	T	C	0.90816	-0.01918	0.00306	3.8e-10	0.09184	0.00168	0.0051	0.742	0.91478	-0.004641	0.00298	0.1194	0.914218	0.000279019	0.00119176	0.81	0.914249	0.00460851	0.00179671	0.01	0.914217	0.00137218	0.00174579	0.43	0.914208	-0.0114523	0.0047276	0.015	0.9136	-0.02655	0.035	0.4481	0.9136	-0.04489	0.0365	0.2196
rs1450782	4	112514407	G	T	0.602	-0.00945	0.00173	4.93e-08	0.602	0.00077	0.00287	0.789	0.5605	0.00444	0.002984	0.1368	0.563404	1.57e-05	0.000672609	0.98	0.563501	0.00251103	0.00101368	0.0129999	0.563351	0.000466915	0.00098524	0.64	0.563423	-0.00482886	0.00266721	0.0700003	0.5648	-0.01369	0.02	0.4928	0.5648	-0.01501	0.0207	0.4687
rs145452708	4	100248642	C	G	0.01361	0.02385	0.00868	0.00599004	0.01361	0.02155	0.01243	0.0829	0.009985	-0.03427	0.002976	1.15e-30	0.012434	-0.00122465	0.00299556	0.68	0.012438	0.00810276	0.0045145	0.0729995	0.012428	-0.00604097	0.0043894	0.17	0.012396	0.0534404	0.0119066	7.2e-06	0.0107	0.01794	0.1069	0.8671	0.0107	0.04402	0.1115	0.6928
rs1595973	4	65798787	T	C	0.5595	-0.01002	0.00173	6.56e-09	0.4405	-0.01327	0.00288	4.19e-06	0.5814	-0.001082	0.003019	0.7199	0.576673	-3.51e-05	0.000675226	0.96	0.576702	-0.002501	0.00101751	0.0140001	0.576687	-0.000440492	0.000989053	0.66	0.576733	-0.00657059	0.00268018	0.0140001	0.6239	0.009059	0.0204	0.6567	0.6239	-0.002704	0.0213	0.8975
rs17598675	4	176647637	C	T	0.5187	0.01199	0.0017	1.75e-12	0.5187	0.00773	0.00285	0.00679	0.4827	0.005006	0.003018	0.0971404	0.482282	-0.000365738	0.00067197	0.59	0.482281	0.00136746	0.00101281	0.18	0.482214	-0.000877929	0.000984382	0.37	0.482457	0.00442796	0.00266472	0.0969996	0.4954	0.02323	0.0201	0.2485	0.4954	0.03053	0.0209	0.1449
rs1949226	4	21919895	A	T	0.5901	-0.00965	0.00174	2.84e-08	0.5901	-0.00895	0.00289	0.00198	0.5842	-0.002365	0.003025	0.4342	0.583534	0.00252576	0.000680121	0.0002	0.583496	0.00206494	0.00102476	0.0439997	0.583522	0.00293352	0.000996271	0.0032	0.58314	-0.0112146	0.00269968	3.3e-05	0.581	-0.01694	0.0199	0.3949	0.581	-0.0203	0.0208	0.3276
rs2347526	4	159853577	C	T	0.6378	0.01395	0.00179	6.84e-15	0.3622	0.00948	0.00301	0.0016	0.6563	0.003513	0.002976	0.2379	0.657685	-0.00101932	0.000701433	0.15	0.6577	0.00301681	0.00105729	0.00430002	0.657708	-0.00287661	0.00102759	0.0051	0.657916	0.0113703	0.0027836	4.4e-05	0.6776	-0.01096	0.0212	0.6055	0.6776	-0.005214	0.0221	0.8116
rs28373063	4	183724843	C	G	0.2075	0.01389	0.00229	1.23e-09	0.7925	0.00293	0.00378	0.439	0.1771	0.002374	0.002974	0.4247	0.17785	-0.00282427	0.000870311	0.0012	0.177818	-0.00220469	0.00131182	0.0929994	0.177802	-0.00408114	0.00127506	0.00140001	0.178115	0.0087233	0.00345247	0.012	NA	NA	NA	NA	NA	NA	NA	NA
rs36083520	4	23715876	C	T	0.1667	0.01629	0.00223	2.6e-13	0.1667	0.01067	0.00371	0.00404	0.1766	0.00589	0.003016	0.0508101	0.179901	0.000343785	0.000875283	0.69	0.179893	0.00198565	0.00131906	0.13	0.179902	-0.000127221	0.00128193	0.92	0.180075	-0.000571366	0.00347262	0.87	0.1736	-0.05235	0.0269	0.05198	0.1736	-0.05911	0.028	0.03468
rs363096	4	3180021	C	T	0.5748	0.01363	0.00172	2.04e-15	0.5748	0.00183	0.00288	0.527	0.5761	0.009608	0.002988	0.00130101	0.575201	-0.00140465	0.000674788	0.0369999	0.575137	0.00113602	0.00101694	0.26	0.575219	-0.00304467	0.000988393	0.0021	0.57559	0.0101181	0.00267716	0.00016	0.5606	-0.0244	0.0199	0.2199	0.5606	-0.01776	0.0207	0.3926
rs61747885	4	140640703	T	G	0.1412	0.01383	0.00235	4.13e-09	0.8588	0.00313	0.00394	0.427	0.1523	-0.001679	0.002974	0.5724	0.154118	0.00173024	0.000921561	0.0599998	0.154114	0.00172885	0.00138915	0.21	0.154119	0.00370162	0.00134988	0.0061	0.154123	0.0109631	0.00365599	0.00269998	NA	NA	NA	NA	NA	NA	NA	NA
rs899632	4	57749347	C	T	0.4031	-0.00448	0.00174	0.00994008	0.5969	-0.01132	0.00292	0.000108	0.3874	-0.01098	0.00301	0.000264101	0.389101	-0.00114482	0.000685329	0.0949992	0.389049	-0.00702938	0.00103262	9.9e-12	0.389081	-0.00325156	0.00100382	0.0012	0.389139	-0.00379113	0.00271839	0.16	0.3928	0.02293	0.0202	0.257	0.3928	0.02186	0.0211	0.2991
rs969512	4	147872742	T	A	0.2959	0.01249	0.00179	3.22e-12	0.2959	0.01356	0.00302	7.15e-06	0.3316	-0.001353	0.002982	0.6501	0.333696	-0.00155024	0.000706587	0.0280001	0.333699	-0.00476926	0.00106499	7.5e-06	0.333703	-0.00341375	0.00103518	0.000969996	0.333816	0.00826114	0.00280358	0.0032	0.338	-0.0142	0.0209	0.4983	0.338	-0.01005	0.0218	0.6453
rs9995567	4	163698499	A	G	0.3827	0.00998	0.00178	1.93e-08	0.6173	0.00245	0.00297	0.41	0.3587	-0.003459	0.003	0.2489	0.360625	-0.00107481	0.000695842	0.12	0.360627	-0.000431265	0.00104879	0.68	0.360629	-0.00131127	0.00101935	0.2	0.360862	0.00890882	0.00276105	0.00129999	0.336	0.009851	0.021	0.638	0.336	0.01646	0.0219	0.4507
rs10073890	5	124288028	G	A	0.7364	-0.01262	0.00196	1.11e-10	0.7364	-0.01125	0.00325	0.000534	0.7403	-0.001338	0.002983	0.6538	0.738488	0.000423864	0.000759092	0.58	0.738493	-0.000535129	0.00114401	0.64	0.738522	-0.00195214	0.00111199	0.0790005	0.738433	-0.00480388	0.0030127	0.11	0.7546	0.009653	0.0229	0.6749	0.7546	0.0142	0.0238	0.5512
rs10940921	5	30808645	G	T	0.5697	-0.01089	0.00177	7e-10	0.5697	-0.01044	0.0029	0.000313	0.5865	-0.007055	0.003011	0.0191399	0.582695	0.00206981	0.000678344	0.00230001	0.582699	0.00280931	0.00102249	0.00599998	0.582665	0.00111869	0.000993605	0.26	0.582431	-0.0105611	0.00269077	8.7e-05	0.5768	0.002098	0.02	0.9179	0.5768	0.004191	0.0208	0.8403
rs12332731	5	93033082	A	T	0.2024	0.01374	0.00218	3.12e-10	0.2024	0.00503	0.00358	0.16	0.1957	-0.00137	0.002997	0.6476	0.198077	-0.00257756	0.000835738	0.002	0.19799	-0.00333869	0.00125982	0.008	0.197987	-0.00538692	0.00122446	1.1e-05	0.198164	0.00739895	0.0033145	0.0259998	0.1706	-0.09596	0.0269	0.0003573	0.1706	-0.0798	0.028	0.004315
rs13162305	5	12122698	T	A	0.3316	0.00102	0.00181	0.573	0.6684	0.00443	0.00303	0.143	0.3287	0.0013	0.003009	0.6658	0.335141	-0.000735014	0.000710575	0.3	0.335129	0.00599007	0.00107096	2.2e-08	0.335173	0.000706592	0.00104085	0.5	0.335536	-0.00245498	0.00281852	0.38	0.3221	-0.01157	0.0215	0.5892	0.3221	-0.01217	0.0224	0.5876
rs1363862	5	59670035	A	G	0.2602	-0.01171	0.00192	1.02e-09	0.7398	-0.01493	0.00319	2.91e-06	0.2729	-0.004948	0.003018	0.1011	0.277802	-0.000478985	0.000747363	0.52	0.277794	-0.00164443	0.00112645	0.14	0.277793	-0.00158204	0.00109475	0.15	0.277234	-0.0085442	0.0029681	0.004	0.245	0.02654	0.0231	0.2493	0.245	0.01015	0.024	0.6715
rs152603	5	106774922	G	A	0.3861	0.01019	0.00177	9.47e-09	0.3861	0.01034	0.00296	0.000479	0.3606	-0.002774	0.002982	0.3522	0.365441	0.000243237	0.000691133	0.719999	0.36545	-0.00196573	0.00104164	0.0589997	0.365476	-0.00127904	0.00101239	0.21	0.366013	0.0108469	0.00274116	7.6e-05	0.3307	0.01607	0.0212	0.4481	0.3307	0.02352	0.0221	0.2871
rs1549212	5	166996722	T	C	0.6497	-0.00119	0.00176	0.5	0.6497	-0.0033	0.00295	0.264	0.6239	-0.004367	0.00299	0.1441	0.626288	-0.00112427	0.000689386	0.1	0.626251	-0.00662977	0.00103902	1.8e-10	0.626308	-0.00356353	0.00100981	0.000420001	0.626004	0.00226531	0.00273462	0.41	0.6279	-0.03418	0.0205	0.09609	0.6279	-0.0142	0.0214	0.5076
rs1584469	5	120101694	T	C	0.3112	-0.01303	0.00185	2.1e-12	0.3112	-0.00893	0.00313	0.00433	0.294	-0.003189	0.002985	0.2854	0.29298	0.00105339	0.000731786	0.15	0.293064	-0.00088429	0.00110279	0.42	0.292988	0.00290302	0.00107195	0.00680002	0.29291	-0.00821903	0.00290378	0.00460002	0.3061	0.002198	0.0214	0.9174	0.3061	-0.007226	0.0222	0.7462
rs1592757	5	103889998	C	G	0.3759	-0.01045	0.0018	5.89e-09	0.3759	-0.00272	0.00298	0.362	0.3561	-0.0004839	0.002985	0.8712	0.355742	0.00191763	0.000695523	0.00580003	0.355785	0.00600354	0.00104838	1e-08	0.355811	0.00681926	0.0010189	2.2e-11	0.355853	-0.0104112	0.00276045	0.00016	0.3583	0.02489	0.0207	0.2297	0.3583	0.003494	0.0215	0.8709
rs17489649	5	109156184	G	A	0.3265	-0.0139	0.00181	1.57e-14	0.6735	-0.01437	0.00302	1.97e-06	0.334	0.0008235	0.002991	0.7831	0.334175	-0.000742552	0.000706846	0.29	0.334188	0.00301916	0.00106544	0.00460002	0.334174	0.00122702	0.00103546	0.24	0.333993	-0.00168708	0.00280541	0.55	0.3225	0.04133	0.0212	0.05114	0.3225	0.03179	0.022	0.1492
rs17563464	5	26913774	A	C	0.2041	-0.01477	0.00212	2.89e-12	0.2041	-0.01301	0.00346	0.00017	0.2188	0.003418	0.003054	0.2631	0.223288	-0.000719517	0.000812734	0.38	0.223303	0.00104105	0.00122492	0.4	0.223345	-0.00264544	0.00119035	0.0259998	0.223165	-0.00775344	0.00322531	0.016	NA	NA	NA	NA	NA	NA	NA	NA
rs1827540	5	63001049	G	A	0.466	-0.0106	0.0017	4.5e-10	0.466	-0.01441	0.00285	4.41e-07	0.4753	0.001247	0.003023	0.6799	0.474807	-0.00102771	0.000667919	0.12	0.474833	0.000767393	0.00100667	0.450001	0.474777	0.000624275	0.000978417	0.52	0.474754	-0.00687753	0.00264924	0.00940005	0.471	-0.02645	0.0198	0.1815	0.471	-0.03128	0.0206	0.129
rs2441111	5	57601225	A	G	0.5323	0.01087	0.0017	1.78e-10	0.5323	0.00459	0.00286	0.108	0.5263	0.0001062	0.003023	0.972	0.525462	0.000704526	0.000670825	0.29	0.525561	0.00200611	0.00101114	0.0470002	0.525489	0.000758182	0.000982573	0.44	0.525014	0.00224755	0.00266229	0.4	0.4979	0.04172	0.0199	0.03603	0.4979	0.04191	0.0207	0.04275
rs2545798	5	176855627	A	T	0.4949	-0.01346	0.00171	3.11e-15	0.5051	-0.01434	0.00287	5.69e-07	0.4851	-0.0007973	0.002997	0.7902	0.484803	0.000227467	0.000668325	0.73	0.48481	-0.00122596	0.00100747	0.22	0.484804	-4.92e-05	0.000979028	0.96	0.485205	0.00670968	0.00265155	0.0109999	NA	NA	NA	NA	NA	NA	NA	NA
rs31940	5	11476812	A	G	0.1344	0.01548	0.00246	3.24e-10	0.8656	0.01805	0.0041	1.07e-05	0.1372	0.00644	0.002985	0.0309599	0.14064	0.00086886	0.000961758	0.37	0.140666	-0.000734402	0.00144949	0.61	0.140612	0.000313362	0.00140911	0.82	0.140799	0.00792764	0.00381763	0.0379997	0.1382	0.007472	0.0292	0.7985	0.1382	0.01449	0.0304	0.6336
rs32940	5	141132286	C	T	0.6803	0.00903	0.00185	1.03e-06	0.3197	0.0066	0.00312	0.0347	0.701	-0.001884	0.003025	0.5334	0.700864	-0.000931374	0.000729696	0.2	0.700833	0.00111533	0.0010997	0.31	0.700925	-0.000242285	0.0010689	0.82	0.700979	0.0211431	0.00289645	2.9e-13	0.7163	-0.04867	0.0219	0.0264	0.7163	-0.0515	0.0228	0.02363
rs34316	5	88015545	C	A	0.5799	-0.02016	0.00177	3.35e-30	0.5799	-0.02229	0.00289	1.2e-14	0.5844	-0.007035	0.002998	0.01894	0.580537	-0.00120037	0.000677632	0.0759994	0.580501	0.00116111	0.00102121	0.26	0.580559	-0.00424443	0.00099265	1.9e-05	0.579703	-0.00763843	0.00268864	0.00449997	0.5858	-0.05541	0.0203	0.006279	0.5858	-0.04291	0.0211	0.04171
rs3890802	5	152081927	A	G	0.2687	-0.01133	0.00191	2.74e-09	0.2687	-0.0094	0.00318	0.00312	0.28	0.000218	0.002977	0.9416	0.277201	-0.000410278	0.000744705	0.58	0.27723	-0.00319592	0.00112239	0.00439997	0.27729	-0.000796822	0.00109069	0.47	0.277047	0.00234836	0.00295696	0.43	0.2958	0.02342	0.0218	0.2832	0.2958	0.01114	0.0228	0.6247
rs406413	5	113898581	T	A	0.2109	-0.01695	0.00209	4.84e-16	0.7891	-0.01116	0.0035	0.00142	0.2118	-0.004035	0.002982	0.176	0.211097	3.81e-05	0.000815956	0.96	0.211068	-0.00335392	0.00122981	0.0064	0.211068	-0.00265498	0.00119529	0.0259998	0.210537	-0.00313796	0.00324093	0.33	0.2258	0.02293	0.0235	0.3299	0.2258	0.01912	0.0245	0.4342
rs4700393	5	60098267	G	A	0.5289	0.02086	0.0017	1.51e-34	0.5289	0.01124	0.00285	8.07e-05	0.5183	-0.005634	0.003	0.0603504	0.519315	-0.000757707	0.000667383	0.26	0.519305	-0.0033413	0.00100583	0.00089	0.519316	0.00102121	0.000977579	0.3	0.519621	0.0184804	0.00264938	3.1e-12	0.5283	0.003892	0.0198	0.8447	0.5283	0.0007997	0.0206	0.9671
rs6867851	5	92182752	C	G	0.4235	-0.012	0.00173	3.97e-12	0.4235	-0.01381	0.00291	2.05e-06	0.4085	0.001407	0.003017	0.6411	0.405887	0.00124455	0.000681204	0.0680002	0.405867	0.00110782	0.00102661	0.28	0.405973	0.00115798	0.000997821	0.25	0.405898	-0.0068481	0.00270306	0.0109999	NA	NA	NA	NA	NA	NA	NA	NA
rs702606	5	53167117	C	T	0.1701	-0.01427	0.0025	1.12e-08	0.8299	-0.01932	0.00417	3.64e-06	0.1298	-0.003335	0.003	0.2663	0.135672	0.00122518	0.000975834	0.21	0.135655	0.00178931	0.0014709	0.22	0.135621	0.000916219	0.0014296	0.52	0.135472	-0.00724538	0.00387569	0.0619998	0.1151	0.05931	0.0312	0.05754	0.1151	0.06138	0.0325	0.05918
rs74643044	5	102535528	C	T	0.02721	0.02323	0.00386	1.8e-09	0.97279	0.03749	0.00637	4.01e-09	0.05209	-0.007257	0.002981	0.01493	0.05247	-0.00112413	0.0014955	0.450001	0.052469	0.00171973	0.00225406	0.450001	0.052455	-0.00245069	0.00219085	0.26	0.052691	0.0109504	0.0059228	0.064	0.0509	-0.01867	0.0452	0.6794	0.0509	-0.0247	0.0472	0.6008
rs78721320	5	3304854	A	G	0.2041	0.01307	0.00219	2.28e-09	0.7959	0.00769	0.00362	0.0334	0.1891	-0.004171	0.003034	0.1692	0.195395	-0.000105656	0.000847844	0.9	0.195459	-0.00239314	0.00127782	0.061	0.195398	-0.00037384	0.00124216	0.760001	0.195337	0.0127371	0.0033646	0.00015	NA	NA	NA	NA	NA	NA	NA	NA
rs892612	5	136533365	C	A	0.8418	0.01464	0.00237	6.63e-10	0.8418	0.00015	0.00395	0.97	0.8472	0.007796	0.002998	0.00931408	0.844825	-0.000545598	0.00092067	0.55	0.844857	-0.00200193	0.00138775	0.15	0.844859	-0.00148379	0.00134874	0.27	0.844907	0.0124515	0.00365294	0.000649995	0.8522	0.01025	0.0278	0.7126	0.8522	0.004291	0.029	0.8831
rs10456918	6	119233480	C	A	0.182	0.01485	0.00224	3.67e-11	0.818	0.00613	0.00371	0.0988	0.1779	0.004402	0.002992	0.1412	0.180285	0.00128099	0.00086547	0.14	0.180188	0.00115112	0.00130459	0.38	0.180303	-0.000657956	0.00126784	0.6	0.18063	0.0163722	0.0034317	1.8e-06	0.1805	0.04955	0.0253	0.0507	0.1805	0.04612	0.0264	0.08082
rs11752914	6	155910988	C	T	0.1973	-0.01208	0.00216	2.13e-08	0.8027	-0.01395	0.0036	0.000107	0.1924	8.93e-05	0.002995	0.9762	0.195786	0.000667528	0.000840841	0.43	0.195846	0.000692014	0.00126728	0.59	0.195775	0.00113469	0.00123184	0.36	0.195817	-0.0126949	0.00333727	0.000140001	0.1862	0.02946	0.0255	0.2487	0.1862	0.03101	0.0265	0.2427
rs2179152	6	26325888	C	T	0.6429	0.01455	0.00176	1.21e-16	0.6429	0.00956	0.00295	0.00117	0.6236	0.003452	0.002974	0.2457	0.627356	-0.00156953	0.000687959	0.0230001	0.627428	-0.00350505	0.00103712	0.000729995	0.627405	-0.00370432	0.00100797	0.000239999	0.627445	0.00922905	0.00273236	0.000729995	0.612	-0.03067	0.0203	0.1302	0.612	-0.02737	0.0212	0.1962
rs2182505	6	51653864	C	T	0.7364	-0.01086	0.00192	1.64e-08	0.2636	-0.00257	0.0032	0.421	0.7298	0.009788	0.002997	0.00109099	0.728212	0.000876857	0.00075079	0.24	0.728208	1.72e-05	0.00113149	0.99	0.72823	-0.000911205	0.00109991	0.41	0.728365	-0.00512547	0.00297899	0.0850002	0.7257	0.00449	0.0221	0.8391	0.7257	0.008762	0.0231	0.7051
rs2256965	6	31555130	G	A	0.5425	-0.01128	0.00176	1.59e-10	0.5425	0.00075	0.00291	0.798	0.5952	-0.001221	0.002973	0.681299	0.593147	-0.000929824	0.000677131	0.17	0.593139	-0.00139183	0.0010206	0.17	0.593146	-0.000205462	0.000992067	0.84	0.593152	-0.0100598	0.00268675	0.000179999	0.5958	-0.0203	0.0208	0.3278	0.5958	-0.0141	0.0216	0.5127
rs3800546	6	170067022	G	C	0.2704	-0.01183	0.00194	9.73e-10	0.2704	-0.00454	0.00326	0.164	0.2511	-0.0007741	0.002978	0.7949	0.256043	-0.000137982	0.000764174	0.86	0.256002	0.0028686	0.00115188	0.0129999	0.256045	0.00100651	0.00111945	0.37	0.255771	-0.0042205	0.00303517	0.16	0.2497	-0.01613	0.0229	0.4827	0.2497	-0.009142	0.0238	0.7002
rs4352658	6	88279872	T	C	0.09014	-0.0212	0.00308	5.55e-12	0.09014	-0.01336	0.00523	0.0107	0.08082	0.001946	0.002976	0.5132	0.08082	-0.000496971	0.00122228	0.68	0.080851	0.00457315	0.00184199	0.0129999	0.080808	0.000612388	0.00179078	0.73	0.080932	-0.0174558	0.00484874	0.00032	0.0738	0.02323	0.0375	0.5353	0.0738	-0.007327	0.039	0.851
rs4392737	6	145110726	G	A	0.3827	-0.0097	0.00173	2.24e-08	0.3827	-0.00501	0.00292	0.0859	0.3971	-0.003446	0.002979	0.2474	0.400812	-0.00079806	0.000680558	0.24	0.400816	0.000467649	0.00102584	0.649999	0.400791	0.000384178	0.000997103	0.7	0.400793	-0.00941294	0.0027008	0.000490004	0.386	-0.01126	0.0204	0.5817	0.386	-0.01674	0.0212	0.4308
rs465646	6	111620758	A	G	0.8622	-0.00102	0.00231	0.658999	0.1378	-0.00022	0.00389	0.954	0.1584	-0.002894	0.002983	0.332	0.840738	-0.000695983	0.00091169	0.450001	0.84077	-0.0117393	0.0013743	1.3e-17	0.840748	-0.00362524	0.00133563	0.00659994	0.840923	0.00481692	0.00361898	0.18	0.8267	-0.0823	0.0257	0.001377	0.8267	-0.0771	0.0268	0.003976
rs4870482	6	157079675	G	C	0.2585	-0.01083	0.0019	1.27e-08	0.2585	-0.01073	0.00319	0.00077	0.2765	-0.007936	0.003029	0.00879002	0.279301	-0.000986699	0.000750275	0.19	0.279282	-0.00116407	0.0011308	0.3	0.279323	0.00217165	0.00109909	0.0479999	0.27921	-0.00811214	0.00297777	0.0064	NA	NA	NA	NA	NA	NA	NA	NA
rs6557171	6	152234593	C	T	0.7245	0.01567	0.00181	4.15e-18	0.7245	0.00416	0.00302	0.169	0.6606	-0.002095	0.002979	0.482	0.660325	-0.00149966	0.000704036	0.0329997	0.660296	0.000475481	0.00106114	0.649999	0.660358	-0.00279353	0.00103147	0.00680002	0.660369	0.0115348	0.00279401	3.7e-05	0.6718	-0.01969	0.021	0.3468	0.6718	-0.0142	0.0218	0.5147
rs6938002	6	37526024	A	G	0.3963	-0.01008	0.00173	5.41e-09	0.6037	-0.00375	0.0029	0.197	0.413	-0.004908	0.002983	0.0999402	0.41045	-3.86e-05	0.000677603	0.95	0.410451	-0.000564645	0.00102135	0.58	0.410542	0.00133442	0.000992715	0.18	0.410072	-0.00562003	0.00268881	0.0369999	0.4069	0.01114	0.0201	0.5789	0.4069	0.002996	0.0208	0.8863
rs72828517	6	19036035	C	T	0.1412	0.01836	0.00224	2.83e-16	0.1412	0.01508	0.00371	4.81e-05	0.1784	0.004486	0.00299	0.1335	0.179611	-0.000959305	0.000870208	0.27	0.179619	0.00397246	0.00131145	0.0025	0.179639	-0.00268535	0.00127463	0.0350002	0.179709	0.0112354	0.0034521	0.00109999	0.1704	-0.01086	0.0263	0.6792	0.1704	-0.01582	0.0273	0.5619
rs7758291	6	129346046	C	A	0.6514	-0.0024	0.00184	0.193	0.6514	-0.00179	0.00307	0.56	0.6864	0.006177	0.002977	0.0379796	0.684325	4.97e-05	0.000716329	0.94	0.684258	0.00602251	0.0010797	2.4e-08	0.684235	0.00116181	0.00104936	0.27	0.684276	-0.0106082	0.00284268	0.000189998	0.6984	0.08066	0.0218	0.0002159	0.6984	0.07789	0.0226	0.0005762
rs9320493	6	114742697	G	A	0.8639	-0.01394	0.0024	6.13e-09	0.8639	-0.00536	0.00399	0.179	0.8517	0.00324	0.002983	0.2775	0.848939	-0.000111223	0.000932022	0.91	0.84897	0.00193147	0.00140505	0.17	0.848962	0.000875989	0.00136553	0.52	0.848769	-0.00434992	0.00369547	0.24	0.8672	0.008365	0.0293	0.7745	0.8672	0.01705	0.0304	0.5737
rs9342482	6	66223843	T	G	0.2908	0.01264	0.00197	1.36e-10	0.2908	0.00898	0.00329	0.00636	0.2475	0.006934	0.002994	0.0205499	0.25017	-0.000456153	0.000771033	0.55	0.250208	-0.00447287	0.00116208	0.00012	0.250183	-0.000347161	0.00112944	0.760001	0.250457	0.0068234	0.00305884	0.0259998	0.2464	-0.0009004	0.0229	0.9687	0.2464	0.01074	0.0239	0.6533
rs9349956	6	14718260	C	A	0.2398	0.01881	0.00225	6.28e-17	0.7602	0.00797	0.00369	0.0309	0.1849	0.002572	0.002978	0.3877	0.185058	0.000928247	0.000858658	0.28	0.185081	-0.0010906	0.0012941	0.4	0.185054	0.00022198	0.001258	0.86	0.18544	0.0114289	0.00340505	0.000790005	0.1687	-0.01167	0.027	0.6666	0.1687	-0.01837	0.0281	0.5118
rs9372625	6	98344031	A	G	0.4133	0.02383	0.00176	6.76e-42	0.4133	0.02602	0.00293	7.09e-19	0.3801	0.005538	0.003004	0.0653206	0.381741	0.000693318	0.000687526	0.31	0.381717	0.00269242	0.0010363	0.00940005	0.381679	-0.000230489	0.00100728	0.82	0.382713	0.0211041	0.0027283	1e-14	NA	NA	NA	NA	NA	NA	NA	NA
rs9384679	6	108864419	T	C	0.4082	-0.00959	0.00176	4.88e-08	0.4082	-0.02822	0.00295	1.14e-21	0.3673	-0.004695	0.002974	0.1144	0.370702	0.000349478	0.000688479	0.61	0.370736	-0.00331934	0.00103783	0.00140001	0.370654	-0.000250192	0.00100871	0.8	0.369992	-0.0109252	0.00273386	6.4e-05	0.354	-0.02194	0.0208	0.2913	0.354	-0.02102	0.0216	0.3296
rs9386319	6	96566419	G	A	0.4269	0.00991	0.00174	1.27e-08	0.4269	0.00164	0.00292	0.573	0.3908	-0.003255	0.002988	0.2761	0.390755	-0.000438072	0.00068379	0.52	0.390699	0.000560854	0.00103076	0.59	0.390643	0.000415708	0.00100191	0.68	0.390901	0.00570368	0.00271297	0.0359998	0.3866	-0.02881	0.0202	0.1553	0.3866	-0.01674	0.0211	0.4274
rs9386787	6	109600293	G	A	0.5136	0.00958	0.0017	1.82e-08	0.4864	-0.0004	0.00285	0.889	0.523	0.006627	0.002977	0.0260298	0.524386	0.000435984	0.000666822	0.51	0.524339	0.0016748	0.00100503	0.0959997	0.524329	0.00163673	0.000976853	0.0940005	0.524718	0.00207854	0.00264748	0.43	0.5264	0.03778	0.0198	0.05617	0.5264	0.03778	0.0206	0.06647
rs9503598	6	3446263	A	G	0.4388	0.01079	0.00171	3.12e-10	0.4388	0.01419	0.00288	8.55e-07	0.44	-0.001954	0.00305	0.5217	0.441759	-0.000223785	0.000676672	0.74	0.4418	-0.00108868	0.00101995	0.29	0.441821	-0.000499357	0.000991351	0.61	0.44229	0.0112364	0.00268493	2.9e-05	0.4164	0.01577	0.0199	0.4289	0.4164	0.003295	0.0208	0.8727
rs10215082	7	92657985	G	A	0.5612	0.01303	0.00172	3.33e-14	0.4388	0.00971	0.00289	0.000773	0.5299	-0.001341	0.002975	0.652299	0.530341	-0.000187173	0.000668318	0.780001	0.530333	-0.000145764	0.00100704	0.88	0.53046	-0.00112472	0.000979082	0.25	0.530751	0.00896933	0.00265227	0.000719996	0.5288	0.028	0.0198	0.1573	0.5288	0.04009	0.0206	0.05111
rs10233018	7	117523709	G	A	0.483	-0.01054	0.0017	6.1e-10	0.517	-0.0021	0.00285	0.461	0.5035	-0.002227	0.002988	0.4562	0.503947	0.00160599	0.000666827	0.016	0.503991	0.00778877	0.00100495	9.2e-15	0.504004	0.00479582	0.000977055	9.2e-07	0.503931	-0.00847801	0.00264672	0.00140001	0.5772	0.07083	0.02	0.0004066	0.5772	0.05921	0.0208	0.004421
rs10240905	7	32263069	C	T	0.6684	0.01167	0.00177	3.79e-11	0.3316	0.01605	0.00296	5.67e-08	0.631	0.0008872	0.003004	0.7678	0.629778	-0.000156476	0.00069476	0.82	0.629752	-0.0029363	0.001047	0.005	0.629801	-0.00312241	0.00101789	0.00219999	0.630118	0.00185836	0.00275761	0.5	0.6335	-0.01674	0.0205	0.4137	0.6335	-0.02214	0.0213	0.2986
rs113520408	7	128402782	A	G	0.2857	0.01304	0.00192	1.02e-11	0.2857	0.02084	0.00317	4.8e-11	0.2817	-0.003963	0.002995	0.1858	0.282367	-0.00015061	0.000742436	0.84	0.282335	0.00103848	0.00111895	0.35	0.282376	0.000912538	0.00108778	0.4	0.282607	0.00924949	0.00294607	0.0017	0.2614	0.009653	0.0229	0.6728	0.2614	0.01705	0.0239	0.475
rs113615161	7	114519339	T	C	0.1395	-0.01472	0.0025	3.97e-09	0.1395	-0.01083	0.00421	0.0101	0.1336	0.002354	0.002975	0.4287	0.133326	-0.0013676	0.00098071	0.16	0.133381	0.00520575	0.00147765	0.000430002	0.133324	0.000570432	0.00143665	0.69	0.133323	-0.0176195	0.00389194	6e-06	0.1297	0.01449	0.0295	0.6228	0.1297	0.01921	0.0308	0.5323
rs11772580	7	100101648	T	G	0.2534	-0.01199	0.00201	2.57e-09	0.7466	-0.00922	0.00336	0.00603	0.2259	-0.005918	0.003026	0.0505196	0.237524	-0.000272701	0.000786932	0.73	0.237572	0.00292405	0.00118594	0.0140001	0.237515	0.000338575	0.00115301	0.77	0.237175	-0.00700723	0.00312626	0.025	0.2307	0.04669	0.0235	0.0467	0.2307	0.05031	0.0245	0.03984
rs17551064	7	49869771	G	A	0.1599	-0.01493	0.0023	8.62e-11	0.1599	-0.00198	0.00385	0.607	0.1573	-0.004585	0.003019	0.1288	0.163629	0.000582996	0.000903937	0.52	0.163585	-0.00102953	0.00136213	0.450001	0.163629	0.00238995	0.00132421	0.0710003	0.163561	-0.0119188	0.00358676	0.00089	0.1678	0.01361	0.0266	0.6096	0.1678	-0.009545	0.0277	0.7291
rs2971970	7	133643778	G	T	0.7721	0.01654	0.00207	1.25e-15	0.2279	0.02205	0.00346	1.87e-10	0.7839	-0.0005604	0.002989	0.8513	0.782098	-0.000250121	0.000807872	0.760001	0.782103	-0.00228074	0.00121755	0.061	0.782077	-0.00130073	0.00118358	0.27	0.782411	0.0112109	0.00320751	0.000470002	0.789	-0.04762	0.0241	0.0484	0.789	-0.02953	0.0251	0.24
rs320693	7	137043868	C	G	0.4728	0.01204	0.0017	1.58e-12	0.4728	-0.00023	0.00286	0.937	0.4564	0.005491	0.002979	0.0653296	0.453552	0.00138828	0.00066835	0.0379997	0.453535	0.00104462	0.00100722	0.3	0.453641	-0.000464524	0.000979043	0.64	0.453746	0.00420635	0.00265225	0.11	0.4839	-0.01147	0.0198	0.5603	0.4839	-0.01056	0.0206	0.6084
rs34853711	7	2214187	C	G	0.2466	-0.01596	0.00206	9.88e-15	0.2466	-0.00974	0.00344	0.00459	0.224	-0.00668	0.002977	0.0248399	0.223499	0.000972982	0.000799804	0.22	0.223466	-0.00150792	0.00120528	0.21	0.223479	0.00182706	0.00117182	0.12	0.223376	-0.0124839	0.00317414	8.4e-05	0.2408	0.06476	0.0228	0.004622	0.2408	0.05742	0.0238	0.01583
rs35417702	7	71739916	T	C	0.5765	-0.01445	0.0017	1.93e-17	0.4235	-0.01953	0.00285	7.59e-12	0.5263	-0.00287	0.002976	0.3349	0.525162	0.000576565	0.000667139	0.39	0.525123	-0.00249055	0.00100538	0.0129999	0.52512	0.0013657	0.000977355	0.16	0.524522	-0.0072828	0.0026471	0.00589997	0.5317	0.004888	0.0197	0.8048	0.5317	-0.001802	0.0205	0.9302
rs36119825	7	48820536	A	G	0.4694	0.01063	0.00171	4.82e-10	0.5306	0.00329	0.00287	0.251	0.4433	0.002206	0.002981	0.4593	0.442228	0.000342875	0.000669249	0.61	0.442231	0.000440736	0.00100848	0.66	0.442141	-0.000873343	0.00098056	0.37	0.442455	-0.000971485	0.0026553	0.709999	0.4492	-0.01015	0.0199	0.6109	0.4492	-0.003606	0.0207	0.8611
rs3807866	7	12250378	A	G	0.4116	-0.00366	0.00173	0.0346003	0.4116	0.00483	0.0029	0.0958	0.4114	-0.007037	0.002974	0.01799	0.410701	0.00342685	0.000676329	4e-07	0.410752	0.000965003	0.00101919	0.34	0.410746	0.0074939	0.000990903	3.9e-14	0.410925	-0.00832873	0.00268426	0.00189998	0.4206	0.01252	0.02	0.5306	0.4206	0.01183	0.0207	0.5678
rs4073894	7	104466964	A	G	0.1769	0.01524	0.00211	5.4e-13	0.1769	0.00976	0.00353	0.00566	0.1964	0.0005281	0.00306	0.863	0.204553	-0.00133401	0.000832533	0.11	0.204505	0.00160104	0.00125479	0.2	0.20453	-0.00172841	0.00121973	0.16	0.204654	0.00734199	0.00330236	0.0259998	0.1918	0.01538	0.0253	0.5448	0.1918	0.01646	0.0263	0.5322
rs41513151	7	121962809	A	G	0.2228	-0.00411	0.00206	0.0467003	0.7772	-0.00368	0.00346	0.287	0.2142	0.000953	0.002982	0.7493	0.216256	-0.000127831	0.000810104	0.87	0.216228	0.00725566	0.00122102	2.8e-09	0.216237	-0.00269407	0.00118689	0.0230001	0.216276	0.00244892	0.00321527	0.450001	0.2061	0.03459	0.025	0.1666	0.2061	0.0344	0.0261	0.1884
rs4726070	7	151328218	A	G	0.6207	0.01251	0.00174	5.95e-13	0.3793	0.00726	0.00292	0.0129	0.6078	0.004032	0.002974	0.1751	0.607477	-0.000753605	0.000681836	0.27	0.607458	0.000297459	0.00102742	0.77	0.607481	0.000706919	0.000998836	0.48	0.607373	0.00634735	0.00270718	0.0189998	0.5981	-0.01369	0.02	0.4932	0.5981	-0.01379	0.0209	0.5094
rs62439690	7	21417556	A	G	0.267	-0.01087	0.00194	2.18e-08	0.733	-0.01118	0.00325	0.000574	0.2571	-0.005655	0.003046	0.0634395	0.262274	-0.000139594	0.000766083	0.86	0.262306	0.000922868	0.0011545	0.42	0.2623	0.00163129	0.00112235	0.15	0.261907	-0.00339266	0.00304187	0.26	NA	NA	NA	NA	NA	NA	NA	NA
rs62444881	7	2052318	T	C	0.1905	0.01815	0.00217	5.79e-17	0.8095	-0.0034	0.00366	0.354	0.1764	0.01059	0.002983	0.000384397	0.181472	-0.00198232	0.000864685	0.0219999	0.181424	-0.00175	0.00130324	0.18	0.181431	-0.0060637	0.00126682	1.7e-06	0.181412	0.00290188	0.0034325	0.4	0.1904	-0.06379	0.0257	0.01312	0.1904	-0.04762	0.0267	0.07429
rs6466512	7	114842574	A	G	0.4405	-0.00248	0.00172	0.15	0.5595	-0.00138	0.0029	0.635	0.4152	0.003522	0.003021	0.2436	0.417171	-0.00173189	0.000677417	0.0109999	0.417152	-0.000425198	0.00102085	0.68	0.417265	-0.00578344	0.000992323	5.6e-09	0.417285	-6.17e-06	0.00268848	1	0.4016	-0.008536	0.0205	0.6764	0.4016	0.00638	0.0213	0.7653
rs6959891	7	54714000	G	A	0.2959	-0.01136	0.00189	1.74e-09	0.2959	-0.00809	0.00316	0.0106	0.2807	-0.001686	0.003017	0.576301	0.281773	-0.000430167	0.000743778	0.56	0.281795	-0.00276451	0.00112082	0.0140001	0.281852	0.000488597	0.00108957	0.649999	0.281599	-0.00483998	0.00295151	0.1	0.31	-0.0245	0.0217	0.2585	0.31	-0.02737	0.0226	0.2256
rs7803932	7	70203673	A	G	0.1565	0.0143	0.00226	2.44e-10	0.1565	0.01572	0.00379	3.36e-05	0.1677	0.006725	0.00301	0.02549	0.171134	-5.72e-05	0.000892023	0.95	0.171093	-0.000717561	0.00134444	0.59	0.171148	-0.00163793	0.00130673	0.21	0.17128	0.00954156	0.00353817	0.00700003	0.1632	-0.01562	0.0272	0.5667	0.1632	-0.01076	0.0283	0.7036
rs7808399	7	8075222	G	A	0.5476	0.0107	0.00171	3.78e-10	0.4524	0.01005	0.00287	0.000463	0.5584	-0.003296	0.002982	0.2691	0.560977	0.000915771	0.000672566	0.17	0.561025	0.00136825	0.0010135	0.18	0.561042	0.000910667	0.000985367	0.36	0.561353	0.0159709	0.00267035	2.2e-09	0.5556	0.01252	0.0199	0.5302	0.5556	0.01912	0.0208	0.3569
rs79265434	7	24621381	G	A	0.1173	0.02331	0.00262	6.08e-19	0.8827	0.00727	0.00441	0.0988	0.1205	-0.004078	0.002987	0.1722	0.119316	0.00239134	0.0010358	0.021	0.119287	0.00217172	0.00156101	0.16	0.119283	0.00219652	0.00151773	0.15	0.119376	0.00211036	0.00411076	0.61	0.1067	0.05874	0.0314	0.06149	0.1067	0.05685	0.0328	0.08276
rs10956808	8	92775372	G	T	0.4218	0.00192	0.00172	0.265	0.4218	-0.00835	0.00289	0.00384	0.4201	-0.001294	0.003015	0.667899	0.422055	-0.000877508	0.000676932	0.19	0.422058	-0.00671424	0.00102021	4.7e-11	0.42205	-0.00257428	0.000991832	0.00940005	0.421913	0.000137095	0.0026862	0.96	NA	NA	NA	NA	NA	NA	NA	NA
rs113182709	8	143297485	A	G	0.02381	0.03225	0.00567	1.29e-08	0.97619	0.03325	0.00879	0.000156	0.02229	0.003268	0.003001	0.2763	0.026332	-0.00380153	0.00213265	0.0749998	0.026327	-0.00209747	0.00321456	0.51	0.026366	-0.00410608	0.00312261	0.19	0.026466	0.0324813	0.00844376	0.00012	0.0165	-0.1571	0.0913	0.08536	0.0165	-0.1622	0.0953	0.08896
rs1566085	8	142624527	T	G	0.5697	0.01645	0.00171	6.9e-22	0.5697	0.01091	0.00287	0.000146	0.5482	0.007306	0.003051	0.0166399	0.546259	0.000778009	0.000674566	0.25	0.546249	0.00103966	0.00101662	0.31	0.546212	-0.000929732	0.000988296	0.35	0.547011	0.0047923	0.0026771	0.0729995	0.5527	-0.02399	0.02	0.2304	0.5527	-0.03428	0.0209	0.1005
rs1814912	8	124164983	C	T	0.335	0.00038	0.0018	0.832	0.665	-0.00519	0.00306	0.0901	0.3214	-0.001249	0.003086	0.6856	0.325641	0.00246073	0.00072462	0.000680002	0.325636	0.000911921	0.00109208	0.4	0.325616	0.0062108	0.00106149	4.9e-09	0.325498	0.000835791	0.00287502	0.77	NA	NA	NA	NA	NA	NA	NA	NA
rs1866823	8	57436577	A	G	0.551	0.01009	0.00171	3.81e-09	0.551	0.00136	0.00287	0.635	0.5476	-0.002038	0.003125	0.514301	0.544638	-0.00100446	0.000676408	0.14	0.544631	-0.00205899	0.00101945	0.0430002	0.544649	-0.00200985	0.000990926	0.0430002	0.544764	0.0120704	0.0026844	6.9e-06	0.5354	0.004689	0.0198	0.8114	0.5354	0.005783	0.0205	0.7774
rs1899896	8	93201036	T	C	0.3265	-0.00186	0.00186	0.317	0.6735	0.00622	0.00313	0.0469	0.2945	0.002042	0.002996	0.4955	0.297072	0.000256788	0.00073187	0.73	0.297037	0.00723263	0.00110301	5.5e-11	0.297025	0.00247554	0.00107231	0.021	0.297503	-0.00136951	0.00290461	0.64	0.3127	0.0003	0.0214	0.9896	0.3127	-0.001701	0.0223	0.939
rs2447535	8	118946183	G	A	0.7245	0.01181	0.00185	1.69e-10	0.2755	0.01335	0.00313	1.97e-05	0.7041	-0.0002514	0.002995	0.9331	0.706688	-0.000498538	0.00073254	0.5	0.706707	-0.00168952	0.00110395	0.13	0.706684	0.000624451	0.00107316	0.56	0.706664	0.00537813	0.00290852	0.064	0.6852	-0.04395	0.0212	0.03852	0.6852	-0.04856	0.0221	0.0284
rs2725370	8	30852826	C	T	0.7109	0.01536	0.00187	1.97e-16	0.2891	0.01456	0.00311	2.8e-06	0.6988	0.003646	0.003006	0.2251	0.696047	-0.00183282	0.000727036	0.012	0.696163	-0.00139767	0.00109576	0.2	0.696097	-0.00099928	0.00106519	0.35	0.696431	0.0134739	0.00288568	3e-06	0.7063	-0.007528	0.0217	0.7279	0.7063	-0.01248	0.0225	0.58
rs2923431	8	42394425	C	G	0.6446	0.0114	0.00176	9.84e-11	0.6446	0.00025	0.00297	0.933	0.6319	-0.002175	0.002987	0.4666	0.632455	-2.11e-05	0.000691322	0.98	0.632408	-0.00124381	0.00104183	0.23	0.632394	-0.000998467	0.00101272	0.32	0.632608	0.00668877	0.00274442	0.015	0.6113	-0.02235	0.0203	0.2703	0.6113	-0.02112	0.0211	0.3188
rs4733264	8	31490621	C	G	0.631	-0.00954	0.00174	4.53e-08	0.631	-0.00837	0.00292	0.00415	0.6126	-0.0007451	0.003043	0.8066	0.607436	0.00087243	0.000687639	0.2	0.607468	0.000808597	0.00103625	0.44	0.60751	-0.000205298	0.00100738	0.84	0.607761	-0.00292538	0.00272858	0.28	0.5962	0.01548	0.0202	0.443	0.5962	0.01686	0.0209	0.4209
rs59480703	8	9653130	C	G	0.1633	-0.01237	0.00215	8.32e-09	0.8367	-0.00705	0.00359	0.0495	0.198	-0.001781	0.003004	0.5533	0.19738	-0.000504692	0.000841418	0.55	0.197312	9.13e-06	0.00126833	0.99	0.197387	-0.0039684	0.00123274	0.00129999	0.197203	0.00199265	0.00334121	0.55	0.1989	0.01872	0.026	0.47	0.1989	0.01292	0.0269	0.6319
rs67885444	8	28678973	T	C	0.1718	0.01406	0.00232	1.48e-09	0.1718	0.00482	0.00387	0.213	0.1612	-0.001002	0.002976	0.7363	0.162502	-0.00205745	0.000902443	0.0230001	0.162477	-0.00364583	0.00136021	0.00739997	0.162469	-0.00290129	0.00132223	0.0280001	0.162475	0.0101815	0.00358202	0.00449997	0.1461	0.003892	0.0279	0.8879	0.1461	0.003295	0.029	0.9092
rs7012546	8	105067737	T	C	0.4201	0.01009	0.00172	4.93e-09	0.5799	0.0031	0.00289	0.283	0.4142	0.01068	0.002989	0.000353199	0.41403	0.000730476	0.000676183	0.28	0.414006	0.00112156	0.00101908	0.27	0.414021	5.55e-05	0.000990649	0.96	0.414637	0.00551975	0.00268414	0.04	0.4143	0.01931	0.0202	0.3384	0.4143	0.01489	0.021	0.4797
rs7016302	8	4833041	G	C	0.1769	0.01243	0.00228	4.98e-08	0.1769	0.00473	0.00378	0.212	0.1696	-0.0006056	0.002989	0.8394	0.17122	0.000226824	0.000889262	0.8	0.171192	-0.000263516	0.00134025	0.84	0.171241	0.000128335	0.00130269	0.92	0.171139	0.00035704	0.00352934	0.92	0.1707	0.01931	0.0267	0.4699	0.1707	0.02499	0.0278	0.369
rs77702622	8	143367857	A	G	0.07653	-0.02447	0.00351	2.99e-12	0.07653	-0.02562	0.00578	9.32e-06	0.06417	-0.004823	0.002984	0.1061	0.065736	0.000249704	0.00135086	0.85	0.06574	-0.00219795	0.00203601	0.28	0.06576	0.00275402	0.00197887	0.16	0.06563	-0.0202148	0.00536448	0.00016	0.0667	0.05666	0.0401	0.1578	0.0667	0.0525	0.0418	0.2088
rs7833201	8	87561978	C	G	0.1344	-0.01532	0.00262	5.05e-09	0.1344	-0.00946	0.00434	0.0293	0.1229	-0.006587	0.002983	0.0272603	0.124196	0.00107104	0.00101295	0.29	0.124184	0.000279663	0.00152681	0.85	0.124166	-0.00247718	0.00148443	0.0949992	0.123823	-0.0124562	0.00402565	0.002	NA	NA	NA	NA	NA	NA	NA	NA
rs837080	8	130925116	C	T	0.4932	0.01092	0.0017	1.43e-10	0.4932	0.00933	0.00286	0.00109	0.4653	-0.002655	0.002974	0.3721	0.468238	-0.000319782	0.000667691	0.630001	0.468189	-0.000409415	0.00100643	0.68	0.468184	-0.00196568	0.000978346	0.0449997	0.468392	0.00855198	0.00264875	0.0012	0.4739	0.005684	0.0198	0.7745	0.4739	0.01282	0.0206	0.5347
rs1051474	9	111881856	C	T	0.2738	0.01301	0.00188	4.86e-12	0.7262	0.01076	0.00316	0.000656	0.2855	-0.003122	0.002974	0.2939	0.28427	0.000640083	0.000737811	0.39	0.284264	-0.00181564	0.0011121	0.1	0.284268	0.000210888	0.0010808	0.85	0.284173	0.00727485	0.00292781	0.0129999	0.2761	-0.02686	0.0221	0.2243	0.2761	-0.01572	0.023	0.4949
rs10760023	9	121958917	G	C	0.3316	0.01095	0.00183	2.12e-09	0.6684	0.0064	0.00306	0.0364	0.311	0.0007529	0.003029	0.8037	0.318189	0.000112407	0.000719268	0.88	0.318235	0.000192433	0.00108397	0.86	0.318165	-0.00111697	0.00105369	0.29	0.318588	0.00392022	0.00285454	0.17	0.3185	-0.007226	0.0215	0.7357	0.3185	-0.001201	0.0223	0.958
rs10809465	9	11409171	C	T	0.6616	0.0043	0.00177	0.015	0.3384	0.00469	0.00297	0.114	0.6381	0.0007925	0.002987	0.790801	0.637767	-0.00387614	0.000694083	2.3e-08	0.637695	-0.00432167	0.00104604	3.6e-05	0.637712	-0.00463198	0.00101682	5.2e-06	0.637744	0.0100859	0.00275376	0.00025	0.6427	-0.009444	0.0207	0.6492	0.6427	0.0006998	0.0216	0.9723
rs10963297	9	1791832	G	C	0.2517	0.01904	0.00198	7.36e-22	0.2517	0.00166	0.00334	0.619	0.2371	0.004308	0.002982	0.1486	0.23892	0.00126796	0.000780449	0.1	0.238924	7.96e-06	0.00117628	0.99	0.238942	-0.00159326	0.00114318	0.16	0.239471	0.016897	0.00309273	4.7e-08	0.2356	-0.005817	0.0235	0.8053	0.2356	-0.007629	0.0245	0.757
rs1105307	9	72046040	A	G	0.2449	-0.01173	0.00195	1.67e-09	0.2449	-0.0167	0.00325	2.83e-07	0.2585	0.002046	0.002982	0.4926	0.258766	0.00142144	0.000761978	0.0619998	0.258772	0.000102092	0.00114847	0.93	0.25879	0.00111931	0.001116	0.32	0.258157	-0.00869437	0.00302529	0.00409996	0.2603	0.03835	0.0224	0.08701	0.2603	0.0422	0.0234	0.07152
rs111821073	9	99084793	T	C	0.1633	0.01385	0.00237	4.85e-09	0.8367	0.02457	0.00391	3.18e-10	0.1529	0.00448	0.002998	0.1351	0.156991	0.00181764	0.000923667	0.0490004	0.156989	-0.000488621	0.00139238	0.73	0.156975	0.00214711	0.00135308	0.11	0.157208	0.0170737	0.00366387	3.2e-06	0.15	-0.0004001	0.0285	0.9875	0.15	0.0002	0.0299	0.9948
rs12375949	9	124617900	C	T	0.5697	0.01447	0.00172	3.31e-17	0.4303	0.00784	0.00288	0.00642	0.5613	0.001639	0.002974	0.5815	0.561072	-0.000323909	0.000670596	0.630001	0.561053	-0.00294321	0.00101073	0.00359998	0.561059	-0.00121796	0.000982363	0.22	0.561507	0.0121383	0.00266175	5.1e-06	0.5887	-0.0199	0.0201	0.3238	0.5887	-0.02041	0.021	0.3316
rs1246265	9	86761745	C	T	0.7177	-0.00481	0.00185	0.00914998	0.7177	-0.00125	0.0031	0.686	0.6958	0.004256	0.003003	0.1564	0.695422	0.0023356	0.000725562	0.00129999	0.69544	0.00606934	0.00109368	2.9e-08	0.695436	0.00339071	0.00106289	0.00140001	0.695333	-0.00646799	0.0028793	0.025	0.6952	0.02499	0.0215	0.2461	0.6952	0.02771	0.0224	0.2159
rs12682775	9	135490491	C	T	0.2143	0.01187	0.00204	5.99e-09	0.7857	-0.00052	0.00344	0.88	0.2162	0.0003961	0.002985	0.8944	0.2191	0.000757272	0.00080738	0.35	0.219034	0.000392706	0.00121705	0.75	0.219088	0.00310145	0.00118286	0.00870001	0.219377	0.00843888	0.00320107	0.00840001	0.2142	-0.02173	0.0243	0.3701	0.2142	-0.02809	0.0254	0.2673
rs1536873	9	36994681	A	G	0.466	-0.00063	0.0017	0.713001	0.466	-0.00226	0.00286	0.428	0.4685	-0.003917	0.003034	0.1968	0.468955	0.00199977	0.000671861	0.00290001	0.468932	0.000135114	0.00101275	0.89	0.468978	0.00555937	0.000984187	1.6e-08	0.468895	-0.00493881	0.00266607	0.064	0.4874	0.02098	0.0199	0.2929	0.4874	0.01242	0.0208	0.5486
rs17425572	9	88006338	G	A	0.5425	-0.01224	0.0017	6.89e-13	0.5425	-0.01129	0.00286	7.71e-05	0.5282	0.001186	0.002988	0.6915	0.52749	0.000221464	0.000668752	0.74	0.527556	-0.00214745	0.00100796	0.0329997	0.527475	0.00030636	0.00097958	0.75	0.527589	-0.00975603	0.00265428	0.000239999	0.5702	-0.001201	0.0201	0.9528	0.5702	-0.0003	0.0209	0.9875
rs4382592	9	134870755	G	T	0.699	0.01636	0.00185	1.01e-18	0.301	0.01435	0.00311	4.02e-06	0.6977	0.003192	0.002984	0.2848	0.699032	-0.000800807	0.000727071	0.27	0.698996	-0.000109865	0.00109586	0.92	0.699039	-0.00162489	0.00106502	0.13	0.69914	0.000315426	0.00288589	0.91	0.6844	-0.004912	0.0211	0.8169	0.6844	0.002896	0.0219	0.8955
rs4743923	9	96251061	C	T	0.3673	0.00985	0.00176	2.42e-08	0.6327	0.01423	0.00297	1.65e-06	0.3598	-0.0009974	0.00301	0.740399	0.358556	-0.0013752	0.000696844	0.0479999	0.358565	0.000470565	0.00105026	0.649999	0.358568	-0.00458399	0.00102068	7.1e-06	0.358816	0.00749661	0.00276431	0.00669993	0.3609	0.01813	0.0206	0.3787	0.3609	0.02654	0.0214	0.2157
rs7029718	9	23358495	A	G	0.4354	0.02439	0.00174	1.85e-44	0.5646	0.0264	0.0029	9.17e-20	0.416	0.001872	0.002979	0.5298	0.415505	0.00136301	0.000676453	0.0439997	0.415535	0.000320534	0.00101958	0.75	0.415457	0.000265428	0.000990947	0.79	0.416497	0.026654	0.0026831	3e-23	0.4044	0.02664	0.0201	0.1845	0.4044	0.02868	0.0209	0.1692
rs7031698	9	82441486	C	T	0.7755	0.01248	0.00206	1.26e-09	0.7755	0.00592	0.00344	0.0852	0.7726	0.004171	0.002974	0.1608	0.775851	-0.00245171	0.000799078	0.00219999	0.775856	-0.00180981	0.00120426	0.13	0.775838	-0.0038123	0.0011705	0.00109999	0.77599	0.0112488	0.00317259	0.000389996	NA	NA	NA	NA	NA	NA	NA	NA
rs10887801	10	90079714	T	G	0.4371	0.01087	0.00171	2.27e-10	0.5629	0.00856	0.00287	0.00289	0.435	0.002409	0.002994	0.4211	0.432338	-0.000517356	0.000673923	0.44	0.432299	0.000325312	0.00101578	0.75	0.43237	-0.000551327	0.000987318	0.58	0.43262	0.00360821	0.00267397	0.18	0.4287	-0.008032	0.0198	0.6859	0.4287	-0.005415	0.0206	0.7917
rs10994777	10	63233988	A	G	0.1395	0.0146	0.00232	3.36e-10	0.8605	-0.00242	0.00387	0.532	0.1615	0.01018	0.002983	0.000641003	0.161594	-0.00217496	0.000906896	0.016	0.161653	-0.00204942	0.0013666	0.13	0.161627	-0.000833207	0.00132844	0.53	0.16183	0.00885917	0.00359765	0.0140001	0.1636	-0.0402	0.027	0.1368	0.1636	-0.03201	0.0281	0.2548
rs1150023	10	9360823	C	A	0.7109	-0.00048	0.00192	0.8	0.2891	0.00397	0.00323	0.219	0.7399	0.0001431	0.002995	0.9619	0.737342	-0.000840298	0.000758503	0.27	0.737332	-0.00645478	0.00114314	1.6e-08	0.737361	-0.00138623	0.00111135	0.21	0.737491	-0.000216546	0.00301259	0.94	0.7296	0.003494	0.0222	0.8746	0.7296	0.005187	0.0231	0.8217
rs1291818	10	11132190	C	T	0.5153	-0.01085	0.0017	1.78e-10	0.5153	-0.00526	0.00286	0.0658	0.4682	0.000755	0.00309	0.807	0.46971	-0.000598628	0.000678865	0.38	0.469674	0.00347513	0.00102302	0.000680002	0.46969	0.0008083	0.000994419	0.42	0.470119	-0.0042504	0.00269538	0.11	NA	NA	NA	NA	NA	NA	NA	NA
rs17126938	10	111761351	C	T	0.1207	0.01536	0.0025	8.14e-10	0.8793	0.01046	0.00413	0.0112	0.1335	0.002186	0.002996	0.4655	0.137327	0.00130936	0.000971596	0.18	0.137362	0.00161935	0.00146411	0.27	0.137303	0.00126511	0.00142356	0.37	0.137504	0.00141652	0.00385389	0.709999	NA	NA	NA	NA	NA	NA	NA	NA
rs1925576	10	68689083	G	A	0.4422	0.00997	0.00171	4.94e-09	0.5578	0.00506	0.00286	0.077	0.4545	0.0009657	0.003114	0.7565	0.454282	0.000182324	0.000679789	0.79	0.454338	-0.0017118	0.00102439	0.0949992	0.454325	-0.00163951	0.000995872	0.1	0.454491	0.00646173	0.00269757	0.017	0.4586	0.01745	0.0198	0.3776	0.4586	0.02215	0.0206	0.2834
rs3013014	10	12396699	A	G	0.6105	-0.01024	0.00172	2.92e-09	0.3895	-0.00431	0.00291	0.139	0.5687	-0.003827	0.002986	0.2	0.566367	-0.000564571	0.00067324	0.4	0.56634	-0.000264939	0.00101462	0.79	0.566497	0.00152801	0.000986368	0.12	0.566166	-0.00765761	0.00267221	0.00420001	0.5712	0.04392	0.0202	0.02962	0.5712	0.03932	0.021	0.06046
rs4384309	10	133110596	A	G	0.4796	0.0109	0.00172	2.52e-10	0.5204	0.01091	0.00287	0.000148	0.4596	0.002989	0.003057	0.3281	0.457507	0.00054509	0.000673107	0.42	0.457606	0.000883419	0.0010144	0.38	0.45763	-0.000251551	0.00098616	0.8	0.457722	0.00931798	0.00267342	0.000490004	NA	NA	NA	NA	NA	NA	NA	NA
rs55771711	10	133802737	C	G	0.2279	0.01555	0.00199	5.41e-15	0.2279	0.01381	0.00328	2.54e-05	0.2598	0.007444	0.002992	0.0128399	0.257261	-9.68e-05	0.000764343	0.9	0.257265	-0.000301919	0.00115191	0.79	0.257264	-0.00108237	0.00111973	0.33	0.258002	0.0168724	0.00303049	2.6e-08	0.254	0.004291	0.0229	0.8507	0.254	0.008167	0.0238	0.7308
rs72840994	10	87124801	G	T	0.182	0.01247	0.00216	7.77e-09	0.182	-0.00469	0.0036	0.193	0.1943	0.0002272	0.00299	0.9394	0.195368	-0.000980985	0.000842681	0.24	0.195365	-0.000816265	0.00127001	0.52	0.195419	-8.17e-05	0.00123441	0.95	0.195546	0.00710335	0.00334421	0.0340001	0.1934	-0.02245	0.0252	0.3737	0.1934	-0.02778	0.0262	0.2899
rs73344830	10	103816828	G	A	0.602	-0.0172	0.00172	1.95e-23	0.602	-0.01822	0.00289	2.91e-10	0.5795	-0.0005347	0.002987	0.8579	0.579026	-0.000159586	0.000676323	0.81	0.579022	0.0012204	0.00101936	0.23	0.579035	0.000342327	0.000990918	0.73	0.578942	-0.0127887	0.00268367	1.9e-06	0.624	0.02342	0.0205	0.2525	0.624	0.02411	0.0213	0.2567
rs790647	10	106776484	A	C	0.2347	-0.01482	0.00202	2.17e-13	0.7653	-0.01485	0.00339	1.17e-05	0.23	0.001445	0.002993	0.6292	0.231958	-0.000413359	0.000790324	0.6	0.231995	0.000160289	0.00119111	0.89	0.231986	-0.000435545	0.00115781	0.709999	0.231614	-0.0053383	0.00313914	0.089	0.2206	0.04268	0.0235	0.0699	0.2206	0.03537	0.0245	0.1488
rs7920624	10	67963186	T	A	0.4932	-0.01181	0.0017	3.97e-12	0.4932	-0.00767	0.00286	0.00724	0.4616	0.004572	0.003003	0.1278	0.463141	0.00117387	0.000670862	0.08	0.463172	-0.00134648	0.00101108	0.18	0.463137	0.00153157	0.000982811	0.12	0.463762	0.00839702	0.00266153	0.0016	0.5182	0.0245	0.0198	0.215	0.5182	0.03314	0.0206	0.1079
rs7924036	10	65191645	T	G	0.5391	0.01501	0.0017	1.07e-18	0.5391	0.01392	0.00285	1.02e-06	0.502	-0.002095	0.002981	0.4822	0.503328	0.000591514	0.000666336	0.37	0.503277	0.000667492	0.00100433	0.51	0.503357	-0.000676604	0.000976196	0.49	0.50346	0.0145103	0.0026444	4.1e-08	0.52	-0.001701	0.0197	0.9316	0.52	-0.004611	0.0205	0.8203
rs10765775	11	95656362	A	G	0.3963	0.01488	0.00176	2.62e-17	0.3963	0.01752	0.00292	2.07e-09	0.3886	0.001856	0.00302	0.538801	0.39141	0.000236943	0.000685914	0.73	0.391411	-0.00113295	0.00103374	0.27	0.391338	0.00078238	0.00100485	0.44	0.391994	0.00895242	0.00272146	0.001	0.389	-0.004008	0.0203	0.8429	0.389	0.0002	0.0211	0.9926
rs11023749	11	15889272	A	G	0.6701	0.01132	0.0018	2.96e-10	0.6701	0.00727	0.00302	0.0161	0.6519	0.004558	0.002979	0.1259	0.664805	0.000657609	0.000705786	0.35	0.664807	0.00116271	0.00106363	0.27	0.66477	-0.000739243	0.00103386	0.47	0.664935	0.00405306	0.00280239	0.15	0.6576	-0.008435	0.0208	0.686	0.6576	-0.009646	0.0216	0.6545
rs1143770	11	122017598	T	C	0.5918	0.01136	0.00172	4.31e-11	0.4082	0.00695	0.00289	0.0161	0.5731	0.004976	0.003042	0.1019	0.572559	7.61e-05	0.000675379	0.91	0.572452	-0.00293168	0.00101794	0.004	0.572531	-0.00137993	0.000989356	0.16	0.572797	0.00781532	0.00268084	0.00359998	0.594	-0.04113	0.0201	0.0405	0.594	-0.03159	0.0209	0.1308
rs11601122	11	72362718	G	A	0.1497	-0.01947	0.0023	2.24e-17	0.1497	-0.00606	0.00388	0.119	0.1611	-0.00195	0.002994	0.5149	0.160777	0.000581478	0.000909284	0.52	0.160765	0.00258057	0.00137041	0.0599998	0.160753	0.00315658	0.0013321	0.0179999	0.160685	-0.0128719	0.00360921	0.000359998	NA	NA	NA	NA	NA	NA	NA	NA
rs12574281	11	131205421	C	A	0.3997	0.01077	0.00176	8.85e-10	0.6003	-0.00028	0.00294	0.924	0.3807	0.002896	0.00301	0.3361	0.380466	0.000763855	0.000687929	0.27	0.380462	-0.000748226	0.00103671	0.47	0.380486	0.000161717	0.00100762	0.87	0.380717	0.00664877	0.00273208	0.015	0.3461	-0.02552	0.0209	0.2229	0.3461	-0.01878	0.0218	0.3879
rs12804787	11	133811072	G	A	0.06803	-0.01814	0.00327	2.96e-08	0.93197	-0.02536	0.0053	1.75e-06	0.08074	0.004879	0.002974	0.1009	0.079617	0.00220173	0.00122795	0.0729995	0.079602	0.00487626	0.00185074	0.00840001	0.079613	0.00265648	0.00179881	0.14	0.079568	-0.00503418	0.00487511	0.3	0.0628	0.08883	0.0433	0.04022	0.0628	0.07195	0.0451	0.1105
rs17565975	11	111586950	A	G	0.5306	-0.01142	0.00171	2.56e-11	0.5306	0.00082	0.00288	0.776	0.5674	-0.004817	0.003034	0.1124	0.56319	0.00099327	0.000674946	0.14	0.563113	0.00269505	0.00101712	0.00809991	0.563255	0.00099611	0.000988778	0.31	0.562994	-0.00534281	0.00267826	0.0460002	0.572	0.01301	0.02	0.514	0.572	0.01528	0.0209	0.4646
rs17584022	11	59190650	A	G	0.2789	0.00487	0.00188	0.00952994	0.7211	0.00636	0.00314	0.0429	0.2874	-0.001017	0.00298	0.7329	0.288004	-0.000144611	0.000735655	0.84	0.288018	-0.00659301	0.00110867	2.7e-09	0.288071	-0.000140982	0.00107753	0.9	0.288258	0.00175398	0.00291907	0.55	0.285	-0.01106	0.0218	0.6131	0.285	-0.00894	0.0228	0.6959
rs2155292	11	112910783	G	A	0.3997	-0.00755	0.00174	1.38e-05	0.6003	-0.01254	0.00292	1.79e-05	0.3838	0.008155	0.002992	0.00642895	0.38777	0.00273452	0.000683836	6.4e-05	0.387722	0.0147459	0.00103067	2e-46	0.387861	0.00479155	0.0010017	1.7e-06	0.387721	-0.00737186	0.0027153	0.00659994	0.4003	0.04181	0.0201	0.03796	0.4003	0.03208	0.0209	0.1257
rs4757957	11	12881398	C	G	0.6514	0.0141	0.00184	1.81e-14	0.6514	0.01188	0.00306	0.000106	0.6784	-0.00498	0.002992	0.0960594	0.680017	0.000835279	0.000715913	0.24	0.680028	-0.00183411	0.00107889	0.089	0.680016	0.000772601	0.00104873	0.46	0.680294	0.010795	0.00284186	0.00015	0.6968	0.01074	0.0216	0.6183	0.6968	0.01696	0.0225	0.4504
rs4945424	11	80305937	A	C	0.415	-0.00992	0.00171	6.94e-09	0.415	-0.00865	0.00288	0.0027	0.4399	-0.001488	0.00308	0.628901	0.441797	2.56e-05	0.000677881	0.97	0.441777	-0.000783899	0.0010217	0.44	0.441731	4.49e-05	0.00099296	0.96	0.44144	-0.00650747	0.00268989	0.016	NA	NA	NA	NA	NA	NA	NA	NA
rs529206	11	132213460	T	C	0.6344	0.00242	0.00173	0.162	0.3656	0.00059	0.00291	0.84	0.5861	-0.001491	0.002989	0.6178	0.589197	-0.000376509	0.000684877	0.58	0.589177	-0.00585495	0.00103212	1.4e-08	0.589159	-0.00155157	0.00100315	0.12	0.588947	0.00459013	0.00271883	0.0909997	0.6105	-0.02655	0.0202	0.1884	0.6105	-0.02727	0.021	0.1947
rs6265	11	27679916	T	C	0.1939	0.00974	0.00218	8.05e-06	0.8061	0.00125	0.00364	0.731	0.1891	-0.01015	0.002975	0.000643206	0.188521	0.000550075	0.000851682	0.52	0.18847	-0.00837849	0.00128362	6.7e-11	0.188542	0.00258671	0.00124752	0.0379997	0.188599	0.00973681	0.00337928	0.004	NA	NA	NA	NA	NA	NA	NA	NA
rs7481514	11	131291963	G	A	0.665	0.01072	0.00178	1.56e-09	0.665	0.00897	0.00299	0.00271	0.6418	0.004187	0.003017	0.1652	0.639869	-0.00134009	0.000698169	0.0549997	0.639933	-0.000712129	0.0010522	0.5	0.639898	-0.000748638	0.00102264	0.46	0.64018	0.010214	0.00277072	0.000230001	0.6313	0.002098	0.0207	0.9198	0.6313	0.001898	0.0216	0.9308
rs76878669	11	66092567	G	C	0.2534	-0.01399	0.00205	8.67e-12	0.7466	-0.00016	0.00337	0.962	0.2337	-0.003475	0.003006	0.2477	0.234353	-0.00201117	0.000791206	0.0109999	0.234397	-0.00178607	0.00119228	0.13	0.234364	-0.00347246	0.00115895	0.00269998	0.233938	-0.00573116	0.00314378	0.0680002	0.2433	0.04488	0.0233	0.05481	0.2433	0.03758	0.0244	0.1225
rs77128898	11	61313525	T	C	0.02211	-0.02769	0.00482	9.47e-09	0.02211	-0.04626	0.00768	1.72e-09	0.02914	0.0009263	0.003011	0.758399	0.035306	-0.00147655	0.00184331	0.42	0.035324	-0.00210111	0.00277701	0.450001	0.035333	0.00119233	0.00269924	0.66	0.035207	-0.000744985	0.00732794	0.92	0.021	0.05921	0.0816	0.468	0.021	0.06081	0.085	0.4742
rs7928622	11	11670871	T	A	0.3078	0.01011	0.00181	2.52e-08	0.3078	0.00287	0.00306	0.349	0.318	-0.0004373	0.002997	0.884	0.319522	0.000260089	0.000716263	0.719999	0.319454	-0.000363993	0.00107937	0.74	0.319451	-0.000122185	0.00104925	0.91	0.319368	0.00356735	0.00284326	0.21	0.3354	-0.02235	0.0212	0.2936	0.3354	-0.01939	0.0221	0.3805
rs80171383	11	46084677	A	G	0.1241	0.0145	0.00241	1.83e-09	0.1241	0.01274	0.00406	0.00171	0.1443	-0.007471	0.002985	0.0123299	0.144534	-0.00229392	0.000949907	0.016	0.144601	-0.00303238	0.00143134	0.0340001	0.144584	-0.00493847	0.00139129	0.000389996	0.144694	0.0126554	0.00376809	0.000779992	0.1387	-0.01735	0.0296	0.5577	0.1387	-0.02194	0.0307	0.4756
rs894067	11	76454408	A	G	0.3929	0.01041	0.00175	2.74e-09	0.6071	0.00772	0.00293	0.00847	0.3769	0.005104	0.002991	0.0879306	0.383826	0.0014367	0.000684642	0.0359998	0.383854	-2.32e-05	0.00103168	0.98	0.383926	0.000481315	0.00100287	0.630001	0.38384	0.00758426	0.00271751	0.00530005	0.3825	-0.009646	0.0205	0.6398	0.3825	-0.006421	0.0213	0.7624
rs9704097	11	24980643	A	C	0.4728	-0.0103	0.00171	1.61e-09	0.4728	-0.0087	0.00285	0.0023	0.5079	-0.006444	0.002986	0.03093	0.506451	0.00012368	0.000666269	0.85	0.506526	-0.00010535	0.00100411	0.92	0.506462	0.00110661	0.000976022	0.26	0.506601	-0.00998383	0.00264491	0.00016	0.5139	0.02049	0.0197	0.2984	0.5139	0.02196	0.0205	0.2837
rs10772644	12	13417617	C	G	0.8929	0.01614	0.00267	1.5e-09	0.1071	0.00027	0.0046	0.954	0.8935	0.0003159	0.002987	0.9158	0.892578	0.000775172	0.00108087	0.47	0.892577	-0.00279299	0.00162926	0.0860003	0.892567	-0.00113281	0.00158359	0.47	0.892479	0.0215951	0.00428985	4.8e-07	0.8754	0.003594	0.0303	0.9047	0.8754	0.003494	0.0315	0.9111
rs10773002	12	123746961	T	A	0.7211	-0.02191	0.00197	8.68e-29	0.7211	-0.01604	0.0033	1.15e-06	0.7231	-0.004444	0.003003	0.1389	0.752146	-0.000205428	0.000772172	0.79	0.7521	-0.0048845	0.00116369	2.7e-05	0.752104	0.00407661	0.00113121	0.000309999	0.75154	-0.00815914	0.00306109	0.00769999	0.7681	0.007075	0.0233	0.7624	0.7681	0.007174	0.0242	0.7679
rs10774625	12	111910219	G	A	0.517	0.00267	0.00171	0.12	0.517	-0.00727	0.00287	0.0114	0.5629	-0.0008413	0.002992	0.778599	0.503745	-0.00010801	0.000665658	0.87	0.503725	-0.00659074	0.00100322	5e-11	0.503753	0.000454866	0.000975188	0.64	0.504127	0.00516371	0.00264178	0.051	NA	NA	NA	NA	NA	NA	NA	NA
rs10862376	12	82257633	A	T	0.1361	0.01616	0.00239	1.4e-11	0.8639	0.0165	0.00404	4.48e-05	0.1426	0.001428	0.002983	0.632199	0.144318	0.000378836	0.000949374	0.69	0.144317	0.0013973	0.00143103	0.33	0.144308	-0.00113615	0.00139085	0.41	0.144494	0.0104186	0.00376563	0.00569994	0.1474	-0.02645	0.0283	0.351	0.1474	-0.03149	0.0295	0.2855
rs1558727	12	97680631	T	C	0.4847	-0.01069	0.0017	3.09e-10	0.5153	-0.0098	0.00285	0.000593	0.5071	-0.009118	0.002993	0.00232001	0.507577	-0.000441512	0.000668035	0.51	0.507495	0.00150485	0.00100688	0.14	0.50755	-0.000512478	0.000978705	0.6	0.506856	-0.0109639	0.00265204	3.6e-05	0.4894	0.02946	0.0199	0.1395	0.4894	0.04057	0.0207	0.05072
rs1689510	12	56396768	C	G	0.3435	0.01761	0.0018	1.4e-22	0.6565	0.01592	0.00301	1.28e-07	0.3412	0.004393	0.002994	0.1423	0.338528	0.000168671	0.000704255	0.81	0.338566	-0.00338068	0.00106146	0.00140001	0.338514	0.000598932	0.00103183	0.56	0.338491	0.0101812	0.00279455	0.000269998	0.3216	-0.02481	0.0212	0.242	0.3216	-0.01542	0.0221	0.4853
rs17110109	12	54668908	C	T	0.3776	0.01023	0.00175	4.71e-09	0.3776	0.00932	0.00294	0.00154	0.3884	0.008309	0.002992	0.00547898	0.388532	-0.00176735	0.000683352	0.00969996	0.38847	-0.00146221	0.00103002	0.16	0.38855	-0.000632717	0.00100121	0.53	0.388896	0.00348457	0.0027111	0.2	NA	NA	NA	NA	NA	NA	NA	NA
rs35309068	12	14535908	G	T	0.466	0.01321	0.00171	1.15e-14	0.466	0.01349	0.00288	2.71e-06	0.43	0.004194	0.002979	0.1593	0.433262	0.000409174	0.000671458	0.54	0.433197	0.00014184	0.00101211	0.89	0.433278	0.000831846	0.000983769	0.4	0.433378	0.0107973	0.00266397	5.1e-05	0.4604	-0.0403	0.0198	0.04121	0.4604	-0.05119	0.0206	0.01278
rs401687	12	83924986	C	G	0.4558	0.01144	0.0017	1.86e-11	0.5442	0.00522	0.00286	0.0676	0.4639	0.001003	0.002978	0.7363	0.462868	-0.000239998	0.000667315	0.719999	0.462819	-0.0017976	0.00100577	0.0739997	0.462843	-0.00388853	0.000977628	7e-05	0.462815	0.00922614	0.00264873	0.0005	0.4612	-0.001902	0.0198	0.9232	0.4612	0.01735	0.0206	0.3998
rs4766424	12	1954096	G	C	0.91156	-0.0141	0.00258	4.43e-08	0.91156	-0.00791	0.00426	0.0633	0.8718	-0.002133	0.002978	0.4737	0.872473	0.00114653	0.000999394	0.25	0.872417	-0.000945017	0.0015061	0.53	0.872449	0.00184683	0.00146403	0.21	0.872006	-0.00537794	0.00395921	0.17	0.8775	-0.01461	0.0299	0.625	0.8775	-0.01349	0.0311	0.6651
rs4964046	12	27305310	G	A	0.335	0.01053	0.00178	3.36e-09	0.335	0.00211	0.00299	0.481	0.3441	-0.001852	0.002974	0.5334	0.347592	0.00109227	0.000698573	0.12	0.347604	-0.000146125	0.00105294	0.89	0.347556	0.00134859	0.00102356	0.19	0.347353	0.00851535	0.00277385	0.0021	0.35	-0.01167	0.0207	0.5722	0.35	-0.008839	0.0215	0.6807
rs710629	12	67697856	A	G	0.6565	0.01053	0.00177	2.96e-09	0.6565	0.00038	0.003	0.898	0.6577	0.003046	0.002974	0.3059	0.655641	-0.0019783	0.000701538	0.00479999	0.655622	-0.000328125	0.00105742	0.760001	0.655654	-0.00293729	0.00102778	0.00430002	0.656155	0.00174136	0.00278712	0.53	0.6337	-0.001701	0.0204	0.9342	0.6337	0.0001	0.0212	0.9972
rs7315713	12	75383884	T	A	0.6633	-0.01022	0.00187	4.34e-08	0.3367	-0.00501	0.00313	0.109	0.7084	0.0045	0.002982	0.1313	0.707061	0.00140377	0.000733331	0.0560003	0.707041	0.00240934	0.00110526	0.0290001	0.707048	0.00260456	0.00107424	0.015	0.707157	-0.00652748	0.00291132	0.025	0.7199	0.01666	0.0223	0.4546	0.7199	0.01499	0.0232	0.5166
rs73301698	12	15539771	A	G	0.2262	-0.01291	0.00208	5.81e-10	0.2262	-0.01395	0.00351	7.17e-05	0.2053	-0.001865	0.00298	0.5313	0.206788	0.000559647	0.00082401	0.5	0.206781	0.000964898	0.00124206	0.44	0.206752	0.00155451	0.00120734	0.2	0.206838	-0.00817826	0.00327016	0.012	0.2083	0.0009995	0.0247	0.9684	0.2083	-0.01715	0.0257	0.5043
rs75174460	12	133486532	C	T	0.05272	-0.00175	0.00341	0.609	0.05272	0.0205	0.00538	0.000141	0.06365	0.001413	0.003027	0.6406	0.075124	0.00192489	0.00127776	0.13	0.075101	0.0107765	0.00192612	2.2e-08	0.075078	0.00309481	0.00187248	0.0980009	0.074945	0.00355397	0.00507734	0.48	NA	NA	NA	NA	NA	NA	NA	NA
rs77835879	12	26522623	G	A	0.09014	-0.01601	0.00288	2.68e-08	0.90986	-0.00615	0.00474	0.194	0.1007	-0.002827	0.002986	0.3437	0.100843	0.000312591	0.00111097	0.780001	0.100817	0.000815032	0.00167476	0.630001	0.100863	0.00341885	0.0016276	0.0359998	0.100846	-0.0141232	0.00440806	0.00140001	0.0833	-0.02399	0.0389	0.537	0.0833	-0.02871	0.0406	0.4793
rs7977614	12	110115286	G	A	0.3078	0.01325	0.00198	2.09e-11	0.3078	0.01636	0.00316	2.3e-07	0.2918	-0.005351	0.002974	0.0720394	0.292042	0.000168484	0.000731448	0.82	0.291955	-0.00187954	0.00110265	0.0879995	0.291999	-0.000849529	0.00107169	0.43	0.292477	0.00651193	0.00290152	0.025	NA	NA	NA	NA	NA	NA	NA	NA
rs1334297	13	58335375	A	G	0.784	0.02449	0.00192	3.06e-37	0.784	0.0152	0.00323	2.59e-06	0.7349	0.005531	0.00299	0.0643206	0.735553	-0.00088963	0.000756452	0.24	0.735501	-0.0013056	0.00114028	0.25	0.735552	-0.00273225	0.0011083	0.0140001	0.736211	0.0120071	0.00300569	6.5e-05	0.7071	-0.05774	0.0214	0.007065	0.7071	-0.04919	0.0223	0.02774
rs2478208	13	81471113	C	G	0.5	-0.0106	0.0017	4.82e-10	0.5	-0.01022	0.00286	0.000347	0.5154	-0.002021	0.003003	0.5009	0.515812	0.000258707	0.000668155	0.7	0.515792	0.00331738	0.00100725	0.000990011	0.515728	0.000893509	0.000978847	0.36	0.515826	-0.00416942	0.00265258	0.12	0.5101	0.01203	0.02	0.5462	0.5101	0.007968	0.0208	0.7031
rs3783177	13	101151360	G	T	0.2704	0.00582	0.00199	0.00350002	0.2704	0.00511	0.00336	0.128	0.2356	-0.003526	0.002995	0.239	0.238352	0.00107891	0.000784698	0.17	0.238285	-0.00728636	0.00118308	7.3e-10	0.23839	-0.00012051	0.00114952	0.92	0.238544	-0.00188468	0.00311457	0.55	0.2213	0.01025	0.0241	0.6711	0.2213	0.01951	0.025	0.4359
rs4497562	13	62612604	G	A	0.2823	-0.01204	0.00192	3.73e-10	0.2823	-0.01284	0.00325	7.59e-05	0.2511	-0.004122	0.003053	0.1769	0.259241	-4.89e-05	0.000762619	0.95	0.259243	-0.00054041	0.00114972	0.64	0.259238	-0.00105458	0.0011173	0.35	0.258616	-0.00692839	0.00302977	0.0219999	0.2772	0.0144	0.0221	0.5152	0.2772	0.009257	0.023	0.6859
rs7321274	13	69146186	G	A	0.1956	-0.01275	0.00211	1.59e-09	0.1956	-0.01473	0.00355	3.4e-05	0.2027	-0.004568	0.002982	0.1256	0.201741	0.000454953	0.000829875	0.58	0.201733	0.000734157	0.00125104	0.56	0.201716	0.000436807	0.0012159	0.719999	0.201453	-0.00933213	0.00329553	0.00460002	0.2244	0.0281	0.0236	0.2332	0.2244	0.0244	0.0246	0.3211
rs7993663	13	55761771	C	T	0.3571	0.0118	0.00178	3.25e-11	0.6429	0.014	0.00298	2.59e-06	0.3526	-0.002335	0.002975	0.4326	0.353651	-0.000935869	0.000695838	0.18	0.353644	-0.00408018	0.00104902	0.0001	0.353645	0.000509031	0.00101946	0.62	0.353721	0.00673419	0.00276168	0.015	0.3588	-0.001001	0.0207	0.9597	0.3588	0.002397	0.0215	0.91
rs9529119	13	31783977	G	C	0.8027	-0.01295	0.00204	2.13e-10	0.1973	-0.01105	0.00343	0.00127	0.7808	-0.004794	0.003014	0.1117	0.777148	0.00197496	0.00080342	0.0140001	0.777157	0.000530296	0.0012114	0.66	0.777173	0.00549742	0.00117717	3e-06	0.7771	-0.0120509	0.00318728	0.00016	0.7951	0.04095	0.0248	0.09846	0.7951	0.0398	0.0257	0.1222
rs9556958	13	99100046	T	C	0.5289	-0.0108	0.0017	2.38e-10	0.4711	-0.0087	0.00286	0.00234	0.5222	-0.00424	0.00306	0.1658	0.524281	0.00160323	0.000670767	0.017	0.524325	-0.000220062	0.0010112	0.83	0.524286	0.00263192	0.000982777	0.00739997	0.524062	-0.0153409	0.0026641	8.5e-09	0.5279	0.02205	0.02	0.2685	0.5279	0.01843	0.0208	0.3745
rs11627087	14	57300708	G	A	0.08503	-0.01788	0.00325	3.71e-08	0.91497	-0.00451	0.00551	0.413	0.07106	0.005332	0.002987	0.0742899	0.07194	-0.000621679	0.00129811	0.630001	0.071919	0.00115153	0.00195699	0.56	0.071949	0.000499344	0.00190171	0.79	0.07194	-0.0189187	0.00515378	0.000239999	0.0973	-0.009848	0.0336	0.7706	0.0973	-0.01288	0.035	0.7122
rs176218	14	29600506	T	G	0.2007	0.01883	0.00215	1.85e-18	0.7993	0.01362	0.00362	0.000168	0.1873	-0.005814	0.002993	0.0520403	0.190923	0.000314391	0.000850395	0.709999	0.1909	-0.00327523	0.00128204	0.0109999	0.19096	-0.000603657	0.00124595	0.630001	0.190918	0.0158173	0.00337508	2.8e-06	0.2018	0.05629	0.0246	0.02241	0.2018	0.06635	0.0257	0.009841
rs2067854	14	72425819	A	G	0.182	0.01477	0.00209	1.38e-12	0.182	0.00883	0.0035	0.0117	0.2068	-0.0008824	0.002989	0.7678	0.209218	-0.000405657	0.000820017	0.62	0.20922	-0.00145971	0.00123613	0.24	0.209228	-0.000458561	0.00120147	0.7	0.209327	0.0108356	0.00325405	0.000870001	0.215	-0.02481	0.0245	0.3097	0.215	-0.0317	0.0255	0.2132
rs242093	14	69481343	A	G	0.5476	-0.01031	0.00172	2.07e-09	0.5476	-0.00757	0.00288	0.00869	0.5714	0.003864	0.003044	0.2043	0.570011	0.00123459	0.000678459	0.0690001	0.570012	0.00138588	0.00102275	0.18	0.569916	0.00287802	0.000994002	0.00379997	0.569732	-0.00876334	0.00269385	0.00109999	NA	NA	NA	NA	NA	NA	NA	NA
rs2787101	14	30105121	T	C	0.6173	0.00968	0.00174	2.5e-08	0.3827	0.01436	0.00292	9.08e-07	0.6058	-0.002481	0.003025	0.4121	0.603876	-0.00154382	0.00068493	0.0239999	0.603854	0.000836612	0.0010326	0.42	0.603897	-0.00144358	0.00100353	0.15	0.60419	0.00943773	0.00271937	0.000519996	0.6031	-0.006723	0.0202	0.7397	0.6031	-0.005817	0.021	0.7814
rs2998315	14	85032707	G	A	0.5782	0.01269	0.00171	1.12e-13	0.5782	0.00632	0.00287	0.0277	0.5433	-0.001875	0.002974	0.5285	0.54434	-0.00113348	0.000668493	0.0899995	0.544352	0.000415912	0.00100764	0.68	0.54433	-0.00225475	0.000979278	0.021	0.544316	0.00533531	0.00265415	0.0439997	NA	NA	NA	NA	NA	NA	NA	NA
rs4442732	14	61025617	G	A	0.5969	-0.01063	0.00176	1.49e-09	0.5969	-0.00857	0.00294	0.00357	0.6264	-0.003827	0.003004	0.2027	0.622235	-0.00114726	0.000687396	0.0949992	0.62223	0.000301273	0.00103623	0.77	0.622215	-0.000113412	0.00100715	0.91	0.622414	-0.00722447	0.00272939	0.00809991	0.6145	0.007373	0.0202	0.7146	0.6145	0.005684	0.021	0.7873
rs4904523	14	89723630	A	G	0.4592	-0.00936	0.0017	3.71e-08	0.5408	-0.01287	0.00285	6.41e-06	0.5118	-0.003459	0.002983	0.2463	0.512799	0.000206392	0.000667041	0.760001	0.512822	0.00216709	0.0010056	0.0309999	0.512786	0.00120802	0.000977267	0.22	0.51249	-0.0051593	0.00264843	0.051	0.5427	-0.01248	0.0199	0.5301	0.5427	-0.01147	0.0207	0.581
rs730384	14	74889870	A	G	0.4558	0.01016	0.00171	3.01e-09	0.5442	0.0135	0.00287	2.62e-06	0.4353	0.0001197	0.003067	0.9689	0.440535	-0.000772954	0.000675194	0.25	0.440437	-0.00185895	0.00101788	0.0680002	0.440467	-0.00162136	0.000989272	0.1	0.440676	0.00825622	0.00268009	0.0021	0.4371	0.006479	0.0202	0.7467	0.4371	0.01104	0.021	0.5992
rs736282	14	94287860	C	T	0.5153	-0.01082	0.0017	2.07e-10	0.5153	-0.00529	0.00286	0.0641	0.5201	-0.001393	0.002988	0.641	0.521025	0.000206197	0.000668512	0.760001	0.521026	-0.000794439	0.00100769	0.43	0.521061	0.000766295	0.000979368	0.43	0.520837	-0.00387681	0.0026555	0.14	0.5536	0.01794	0.0198	0.3642	0.5536	0.007968	0.0206	0.7009
rs8008382	14	104054425	C	T	0.6871	0.01208	0.00185	6.12e-11	0.3129	0.01421	0.00312	5.2e-06	0.7002	-0.0002125	0.002998	0.9435	0.700055	0.00327653	0.000729437	7.1e-06	0.700089	-4.28e-05	0.00109963	0.97	0.700141	0.00416501	0.0010688	9.7e-05	0.700844	0.00782707	0.0028976	0.00690001	0.7022	-0.009949	0.0219	0.6485	0.7022	-0.01979	0.0228	0.3853
rs8020034	14	26981100	A	G	0.2058	0.01782	0.00223	1.17e-15	0.7942	0.01493	0.0037	5.32e-05	0.1788	-0.001487	0.00299	0.619001	0.181345	6.21e-05	0.000865759	0.94	0.181426	-0.000662535	0.00130498	0.61	0.181367	-0.000265231	0.00126854	0.83	0.181462	0.0146817	0.00343517	1.9e-05	0.1701	0.02245	0.0262	0.3919	0.1701	0.02157	0.0272	0.4288
rs11635092	15	27234553	A	G	0.3639	-0.01231	0.00177	3.89e-12	0.3639	-0.0107	0.00299	0.000343	0.3598	-0.003472	0.002999	0.247	0.360532	-0.000137448	0.000698074	0.84	0.360468	0.000588759	0.00105227	0.58	0.360547	-0.00127822	0.00102275	0.21	0.360105	-0.00145955	0.00277193	0.6	NA	NA	NA	NA	NA	NA	NA	NA
rs150294	15	89931148	G	A	0.4082	-0.00289	0.00173	0.0954993	0.5918	0.00247	0.00291	0.396	0.399	-0.001523	0.003039	0.6163	0.401232	-0.00023631	0.000682405	0.73	0.401317	-0.00755197	0.00102857	2.1e-13	0.401289	-0.00116812	0.000999714	0.24	0.401203	0.000715986	0.00270955	0.79	0.4129	0.01331	0.02	0.5059	0.4129	0.007968	0.0207	0.7021
rs2414072	15	50850562	A	T	0.4864	-0.01005	0.00171	4.35e-09	0.4864	-0.00263	0.00287	0.359	0.4434	0.002765	0.00299	0.3551	0.442759	-0.000408512	0.000670149	0.54	0.442704	0.0020655	0.00101007	0.0409996	0.442701	-0.000926773	0.000981818	0.35	0.442462	-0.00693937	0.00266013	0.00909997	0.4332	0.03305	0.0198	0.09533	0.4332	0.02489	0.0206	0.2278
rs28513670	15	65982677	G	A	0.1531	0.01477	0.00225	5.06e-11	0.1531	0.01855	0.00377	8.6e-07	0.1697	-0.001981	0.002975	0.5056	0.17068	-0.000565812	0.000885043	0.52	0.170664	0.00127826	0.00133417	0.34	0.170708	0.000861404	0.0012965	0.51	0.171175	0.00770628	0.00350923	0.0280001	0.1761	-0.01126	0.026	0.6654	0.1761	-0.0143	0.027	0.5959
rs4778058	15	93456069	C	T	0.5221	0.01017	0.0017	2.4e-09	0.5221	0.00941	0.00287	0.00104	0.5222	0.001282	0.003116	0.6807	0.514903	-0.000789335	0.000677629	0.24	0.514851	-0.0015597	0.00102147	0.13	0.514782	-0.00075006	0.000992687	0.450001	0.515511	0.0121536	0.00269014	6.2e-06	0.4912	0.01035	0.0201	0.6076	0.4912	0.01558	0.021	0.4564
rs56391344	15	78006899	A	G	0.2381	0.01571	0.00197	1.34e-15	0.2381	0.00533	0.00328	0.104	0.2508	-0.003988	0.003011	0.1854	0.254179	0.000187582	0.000766677	0.81	0.254081	-0.0029175	0.00115588	0.012	0.254217	-0.000107494	0.00112325	0.92	0.254322	0.0145336	0.00304236	1.8e-06	0.2602	-0.06625	0.023	0.003921	0.2602	-0.05551	0.0239	0.02054
rs6493265	15	47513253	T	C	0.3895	-0.01385	0.00174	1.7e-15	0.6105	-0.00554	0.00292	0.0575	0.395	-3.58e-05	0.002996	0.9905	0.395315	0.000430496	0.000681399	0.53	0.395391	0.00247311	0.00102706	0.016	0.395286	0.00163957	0.00099828	0.1	0.394899	-0.00856492	0.0027057	0.0015	0.4193	0.04239	0.0199	0.03317	0.4193	0.03392	0.0207	0.1013
rs7162423	15	74052756	T	C	0.5	-0.00096	0.00171	0.573	0.5	0.00228	0.00287	0.426	0.4429	0.004565	0.002977	0.1252	0.444202	-0.000912214	0.000670458	0.17	0.444196	-0.00561656	0.00101048	2.7e-08	0.444171	-0.00531699	0.000982273	6.2e-08	0.44351	0.00453301	0.0026628	0.089	0.4543	-0.01056	0.0198	0.5929	0.4543	-0.007931	0.0206	0.6988
rs117468730	16	10205467	A	G	0.0119	-0.03521	0.00597	3.79e-09	0.9881	-0.00497	0.01008	0.622	0.0204	-0.004713	0.002978	0.1135	0.020458	-0.00111512	0.00237407	0.64	0.020471	-0.0031973	0.00357759	0.37	0.020443	0.00400239	0.00347961	0.25	0.020425	-0.0209817	0.00943459	0.0259998	0.019	0.02645	0.0728	0.7162	0.019	-0.004711	0.0757	0.9508
rs12919291	16	13800430	C	G	0.199	0.00372	0.00219	0.0886993	0.801	0.00193	0.00362	0.593	0.1843	0.003583	0.002991	0.231	0.189248	0.00313239	0.000852623	0.000239999	0.189263	0.00374775	0.0012853	0.00350002	0.18922	0.0072763	0.00124931	5.7e-09	0.189611	-0.00353874	0.00338303	0.3	0.1946	0.01183	0.0255	0.6413	0.1946	0.005883	0.0265	0.8245
rs2052285	16	51188432	A	G	0.5765	0.01123	0.00175	1.34e-10	0.5765	0.0075	0.00298	0.0118	0.6113	0.0001167	0.002975	0.9687	0.608583	-0.00139682	0.0006822	0.0409996	0.608524	0.0012053	0.00102833	0.24	0.608547	-0.0007524	0.000999537	0.450001	0.608663	0.00983674	0.00270782	0.000280001	0.5745	0.004888	0.0202	0.808	0.5745	0.01025	0.0209	0.625
rs34485537	16	83608924	T	C	0.3895	0.01075	0.00173	5.67e-10	0.3895	0.01382	0.00292	2.29e-06	0.3961	-0.001221	0.002993	0.6834	0.395941	0.000471553	0.000682518	0.49	0.395906	0.000412701	0.00102897	0.69	0.395997	-0.000208641	0.00100003	0.83	0.395481	0.00640415	0.00270965	0.0179999	NA	NA	NA	NA	NA	NA	NA	NA
rs35316276	16	67850700	T	C	0.2942	0.01173	0.00194	1.52e-09	0.7058	0.01454	0.0032	5.55e-06	0.2739	0.001765	0.002975	0.552901	0.275498	-0.000753021	0.000744754	0.31	0.275533	-0.000388472	0.00112259	0.73	0.275524	-0.00140754	0.00109108	0.2	0.275915	0.0114108	0.00295532	0.000109999	NA	NA	NA	NA	NA	NA	NA	NA
rs3809634	16	53538157	G	A	0.335	0.01058	0.00185	1.09e-08	0.665	0.02482	0.00307	5.77e-16	0.3056	-0.001613	0.003054	0.5974	0.31363	0.000171714	0.000724655	0.81	0.313639	0.00143166	0.00109244	0.19	0.31364	0.00110385	0.0010617	0.3	0.314159	0.0111147	0.00287512	0.000109999	0.3138	0.001599	0.0213	0.9405	0.3138	0.007869	0.0222	0.7235
rs4787457	16	28555400	G	A	0.3146	-0.01741	0.00176	3.73e-23	0.3146	-0.02265	0.00295	1.77e-14	0.3715	-0.005763	0.002984	0.0534195	0.3687	0.000425545	0.000687595	0.54	0.368717	-0.00391853	0.00103656	0.00016	0.368722	-0.000700111	0.00100746	0.49	0.367762	-0.0173444	0.00273187	2.2e-10	0.3855	-0.01369	0.0203	0.4985	0.3855	-0.005515	0.0211	0.7951
rs4888746	16	78172252	G	A	0.3776	-0.00952	0.00174	4.15e-08	0.3776	-0.00854	0.00293	0.00355	0.3944	-0.001675	0.003071	0.5854	0.3938	7.01e-05	0.00069212	0.92	0.3937	0.00120167	0.0010434	0.25	0.393712	-0.00171329	0.00101408	0.0909997	0.393377	0.000566548	0.0027478	0.84	0.4134	0.01509	0.0203	0.4593	0.4134	0.005485	0.0212	0.7943
rs6499595	16	72934443	C	G	0.4133	0.00325	0.00175	0.0634001	0.5867	-0.00214	0.00294	0.466	0.4007	-0.005218	0.002974	0.0793597	0.397273	-0.00205626	0.000680771	0.0025	0.397268	-0.00654215	0.00102622	1.8e-10	0.397326	-0.00289597	0.000997325	0.00369999	0.396838	0.00066313	0.00270297	0.81	NA	NA	NA	NA	NA	NA	NA	NA
rs763053	16	735921	C	T	0.2296	0.01145	0.00203	1.63e-08	0.7704	0.00637	0.00343	0.0631	0.2223	0.007899	0.002995	0.00835391	0.225596	6.1e-05	0.000800408	0.94	0.225654	-0.00842129	0.00120641	2.9e-12	0.225579	0.000947547	0.00117264	0.42	0.225527	0.00978917	0.00317701	0.0021	NA	NA	NA	NA	NA	NA	NA	NA
rs818415	16	65448079	G	T	0.182	0.01235	0.00219	1.72e-08	0.818	0.00943	0.00362	0.00928	0.1869	0.003715	0.002974	0.2116	0.189731	4.09e-05	0.000848456	0.96	0.189759	-0.00071403	0.00127907	0.58	0.189758	0.00187452	0.00124299	0.13	0.189762	0.00719923	0.00336749	0.0329997	0.1751	-0.002403	0.0258	0.9264	0.1751	0.001299	0.0269	0.9612
rs9936270	16	12215741	T	C	0.3078	-0.0136	0.00198	6.43e-12	0.3078	-0.01478	0.00332	8.79e-06	0.2423	0.004999	0.002976	0.0929501	0.242786	-0.000524591	0.000777397	0.5	0.242741	-0.00113903	0.00117187	0.33	0.242766	-0.00339637	0.00113898	0.00290001	0.242387	-0.00598609	0.00308713	0.0519996	0.2326	0.04602	0.0233	0.04768	0.2326	0.04984	0.0241	0.03894
rs9938678	16	61503635	T	A	0.2432	0.01355	0.00205	4.12e-11	0.7568	0.01514	0.00339	7.77e-06	0.2306	0.0008675	0.002984	0.771299	0.230946	0.000964914	0.000790493	0.22	0.230933	6.96e-05	0.00119155	0.95	0.230903	0.000338493	0.00115814	0.77	0.231161	0.010228	0.00313716	0.00109999	0.1959	-0.03999	0.0261	0.1245	0.1959	-0.04113	0.0271	0.129
rs11657342	17	79355294	A	G	0.3554	0.01404	0.00191	1.94e-13	0.3554	0.01047	0.00303	0.000538	0.3693	-0.003056	0.003015	0.3107	0.36926	0.000277491	0.000690709	0.69	0.36927	-0.00205791	0.00104121	0.0479999	0.369275	0.000888355	0.00101197	0.38	0.369581	0.00771812	0.00274135	0.00490004	NA	NA	NA	NA	NA	NA	NA	NA
rs11871429	17	42920929	G	A	0.2041	-0.01425	0.00202	1.92e-12	0.7959	-0.01669	0.0034	9.54e-07	0.2272	0.0005801	0.002979	0.8456	0.226573	0.000254366	0.000796209	0.75	0.2266	-0.00273525	0.00120018	0.0230001	0.226581	0.000784626	0.00116661	0.5	0.226338	-0.00761953	0.00316149	0.016	0.2355	0.0002	0.0233	0.9947	0.2355	-0.001802	0.0242	0.9407
rs12602286	17	19236954	T	G	0.8861	0.01701	0.00255	2.37e-11	0.8861	0.00136	0.00431	0.753	0.884	-0.0009421	0.002975	0.7515	0.873575	0.00225972	0.00100226	0.0239999	0.873542	-0.000828274	0.00151062	0.58	0.873569	2.89e-05	0.00146835	0.98	0.874002	-0.000432624	0.00398252	0.91	0.8641	-0.01674	0.0294	0.5703	0.8641	-0.02768	0.0306	0.3663
rs12940014	17	17603317	C	T	0.5204	0.00936	0.0017	3.73e-08	0.5204	0.01211	0.00285	2.19e-05	0.5268	0.007264	0.002974	0.0145999	0.523646	-0.00010242	0.00066604	0.88	0.523662	-0.000751387	0.00100407	0.450001	0.52374	0.00111027	0.000975814	0.26	0.524212	0.00326426	0.00264535	0.22	0.5392	-0.001401	0.0198	0.9444	0.5392	-0.0006002	0.0206	0.976
rs1381247	17	2302387	C	T	0.2908	-0.01013	0.00182	2.46e-08	0.2908	-0.00127	0.00305	0.678	0.3369	-0.007396	0.002974	0.0128899	0.334192	8.21e-05	0.000706222	0.91	0.334187	-0.00126832	0.00106478	0.23	0.334203	-0.000915919	0.00103481	0.38	0.334135	-0.0115995	0.002805	3.5e-05	NA	NA	NA	NA	NA	NA	NA	NA
rs225291	17	33927126	G	A	0.8027	-0.01205	0.00214	1.84e-08	0.8027	-0.00542	0.00359	0.131	0.8082	-0.004049	0.002979	0.1741	0.806205	-0.000115042	0.000842524	0.89	0.806194	0.00180057	0.00127012	0.16	0.806186	0.000288984	0.00123437	0.81	0.805966	-0.00367282	0.00334511	0.27	0.8057	-0.009243	0.0248	0.7087	0.8057	-0.01268	0.0258	0.6243
rs2302761	17	7358520	T	C	0.1905	0.01354	0.00209	1e-10	0.1905	0.00149	0.00348	0.668	0.2125	0.008215	0.002974	0.00574196	0.212667	-0.00105807	0.000813672	0.19	0.212607	-8.73e-05	0.00122672	0.94	0.212656	-0.000202955	0.00119213	0.86	0.212644	0.00897973	0.0032315	0.00549997	0.2098	-0.03999	0.0244	0.1016	0.2098	-0.03469	0.0255	0.174
rs74998289	17	43913558	G	T	0.2398	-0.01821	0.00213	1.31e-17	0.7602	-0.02303	0.00345	2.56e-11	0.2258	-0.0116	0.002976	9.67e-05	0.221452	0.000315089	0.000806627	0.7	0.221423	-0.00401839	0.00121603	0.000949992	0.2215	0.000718635	0.00118174	0.54	0.220822	-0.0227749	0.00320735	1.2e-12	0.1884	-0.0319	0.0253	0.2073	0.1884	-0.03957	0.0264	0.1339
rs9914918	17	46962021	A	G	0.2823	0.01155	0.00189	8.9e-10	0.7177	0.01122	0.00313	0.000343	0.2882	0.008396	0.002983	0.00488101	0.292821	0.000463887	0.00073131	0.53	0.292833	-0.00172172	0.00110242	0.12	0.292879	-0.00054751	0.00107147	0.61	0.292834	0.0118841	0.00290276	4.2e-05	0.2669	-0.01562	0.0225	0.488	0.2669	-0.003606	0.0235	0.8786
rs10460095	18	22624708	A	G	0.5867	-0.01066	0.00171	4.87e-10	0.4133	-0.01025	0.00288	0.000375	0.5716	-0.006674	0.003007	0.0264503	0.573969	-0.00112699	0.000675257	0.0949992	0.573909	-0.000194369	0.00101789	0.85	0.573887	-1.28e-05	0.000989293	0.99	0.574084	-0.00512246	0.00267992	0.0560003	0.5523	0.03421	0.0199	0.08661	0.5523	0.02859	0.0208	0.1689
rs11081529	18	75902735	C	T	0.2568	-0.01311	0.00186	1.82e-12	0.7432	-0.00494	0.00314	0.116	0.2932	-0.007596	0.002998	0.0113	0.292956	0.00133994	0.000733362	0.0680002	0.292934	-0.00464094	0.00110557	2.7e-05	0.292936	0.000220474	0.00107439	0.84	0.292794	-0.00837325	0.00291118	0.004	0.2925	-0.001401	0.0219	0.9499	0.2925	-0.004812	0.0228	0.8313
rs11663602	18	77578191	A	C	0.2568	-0.01213	0.0019	1.64e-10	0.2568	-0.01362	0.00319	1.95e-05	0.2722	0.004116	0.003019	0.1728	0.27675	0.0029282	0.000746772	8.8e-05	0.276741	0.00350023	0.00112584	0.00189998	0.276788	0.0052425	0.0010941	1.7e-06	0.27659	-0.0100941	0.0029645	0.000659994	0.2728	0.006777	0.0221	0.7606	0.2728	-0.00451	0.0231	0.8464
rs12955211	18	25572105	A	T	0.3554	0.01097	0.00182	1.59e-09	0.6446	0.00944	0.00303	0.00187	0.3225	0.001034	0.003038	0.7335	0.329068	-0.000302312	0.000713493	0.67	0.329005	0.00179341	0.00107575	0.0949992	0.329039	-0.000744189	0.00104548	0.48	0.329251	0.00909096	0.00283339	0.00129999	0.3069	-0.01238	0.0216	0.5652	0.3069	-0.007428	0.0224	0.7408
rs1618725	18	21126952	T	C	0.5204	0.01477	0.00174	2.22e-17	0.5204	0.00947	0.00285	0.000887	0.4598	0.01202	0.002981	5.56e-05	0.493919	0.000439087	0.000666471	0.51	0.493886	0.00366773	0.00100473	0.000259998	0.493877	0.00044285	0.000976404	0.649999	0.494624	0.00372395	0.00264537	0.16	0.4899	-0.02747	0.0198	0.166	0.4899	-0.0317	0.0206	0.1235
rs2554835	18	74141190	A	G	0.398	0.00974	0.00175	2.69e-08	0.602	0.00122	0.00294	0.678	0.3982	-0.001547	0.003007	0.6069	0.39678	0.00036416	0.000682582	0.59	0.396844	0.000111034	0.00102901	0.91	0.396825	-0.000552089	0.00100009	0.58	0.396801	0.00438846	0.00270983	0.11	NA	NA	NA	NA	NA	NA	NA	NA
rs613872	18	53210302	T	G	0.8282	-0.0175	0.00227	1.2e-14	0.1718	-0.01084	0.00376	0.00391	0.8271	-0.004552	0.002974	0.126	0.82586	0.00228104	0.000879091	0.00949992	0.825841	0.00147792	0.00132532	0.26	0.825864	0.00456461	0.00128806	0.000389996	0.824958	-0.0257584	0.00348463	1.4e-13	NA	NA	NA	NA	NA	NA	NA	NA
rs62097985	18	50810675	T	C	0.4116	-0.01288	0.00172	6.06e-14	0.5884	-0.01981	0.00289	6.94e-12	0.42	-0.006876	0.003005	0.0221202	0.418341	0.00318972	0.000677665	2.5e-06	0.418243	0.00178797	0.00102163	0.08	0.418323	0.00505556	0.000992845	3.5e-07	0.418569	-0.0153829	0.00269111	1.1e-08	0.4717	-0.003406	0.0199	0.8632	0.4717	-0.006119	0.0207	0.7686
rs7233920	18	37416318	A	G	0.216	-0.01315	0.00202	7.13e-11	0.216	-0.00539	0.00341	0.114	0.2268	-0.002853	0.003003	0.3421	0.226862	0.00101703	0.000800607	0.2	0.226886	0.00245821	0.00120697	0.0420001	0.226861	0.000472189	0.00117306	0.69	0.226522	-0.00794591	0.0031786	0.012	0.23	-0.01066	0.0239	0.6568	0.23	-0.007528	0.0249	0.7632
rs9964724	18	35159124	T	C	0.6599	0.01978	0.00183	2.66e-27	0.3401	0.00707	0.00306	0.021	0.6842	0.00277	0.002991	0.3544	0.681729	-0.00251501	0.000716106	0.000439997	0.681784	-0.00141003	0.00107976	0.19	0.681816	-0.00632522	0.00104933	1.7e-09	0.682034	0.0196629	0.00284401	4.7e-12	0.6734	-0.03097	0.021	0.1395	0.6734	-0.02255	0.0219	0.3032
rs192436652	19	54960747	T	C	0.02211	-0.03497	0.00545	1.35e-10	0.97789	-0.02507	0.00871	0.004	0.02661	-0.0008055	0.002974	0.7865	0.027262	0.00480249	0.00205034	0.0189998	0.027247	-0.00313136	0.00309193	0.31	0.02724	0.00361433	0.00300564	0.23	0.027066	-0.0113947	0.0081731	0.16	0.0285	0.014	0.061	0.8178	0.0285	-0.008738	0.0632	0.8899
rs2287838	19	9959014	A	G	0.534	-0.01152	0.00171	1.53e-11	0.534	-0.00419	0.00287	0.145	0.5563	-0.0003457	0.00299	0.908	0.553198	-0.000605655	0.000670858	0.37	0.553129	-0.00229865	0.00101144	0.0230001	0.553153	-0.00106811	0.000983036	0.28	0.553044	-0.00666682	0.00266421	0.012	0.5353	-0.03635	0.0199	0.06789	0.5353	-0.04145	0.0208	0.04612
rs2905426	19	19478022	T	G	0.6446	0.01037	0.00181	9.26e-09	0.3554	0.00306	0.003	0.307	0.6494	-0.001344	0.002975	0.651499	0.648584	-0.000556712	0.000698997	0.43	0.648602	0.000105783	0.00105383	0.92	0.648605	-0.000437111	0.00102409	0.67	0.649112	0.00290196	0.00277636	0.3	0.6195	-0.005716	0.0204	0.7778	0.6195	-0.01359	0.0212	0.5237
rs7257460	19	30746753	C	T	0.2704	-0.01145	0.00189	1.25e-09	0.7296	-0.01347	0.00316	1.99e-05	0.288	0.002307	0.002998	0.4415	0.291006	-0.000394965	0.000737552	0.59	0.290984	0.00158673	0.00111203	0.15	0.291084	-0.000147475	0.00108059	0.89	0.290539	0.00347662	0.00292901	0.24	0.2893	0.02196	0.0217	0.3116	0.2893	0.01203	0.0225	0.592
rs76608582	19	4474725	A	C	0.04082	0.02798	0.00445	3.11e-10	0.95918	0.02962	0.00669	9.62e-06	0.04934	0.001321	0.002974	0.6569	0.046995	-0.000653386	0.00165304	0.69	0.046989	-0.0132816	0.00249253	9.9e-08	0.047013	-0.00399892	0.00242177	0.0990011	0.046983	0.029111	0.00656599	9.3e-06	NA	NA	NA	NA	NA	NA	NA	NA
rs16995054	20	14811733	T	C	0.2007	-0.0139	0.00208	2.52e-11	0.7993	-0.01078	0.00351	0.00215	0.2093	-0.003159	0.003005	0.2931	0.2077	-0.00163366	0.000823878	0.0470002	0.207719	-0.00176473	0.00124206	0.16	0.207676	-0.00232361	0.00120713	0.0539995	0.207623	-0.00645886	0.0032711	0.0479999	0.2397	0.02372	0.023	0.3018	0.2397	0.02372	0.0239	0.3213
rs175325	20	22317310	A	T	0.5816	-0.01179	0.00174	1.11e-11	0.5816	-0.01057	0.00293	0.000305	0.6051	-0.006188	0.003	0.0391598	0.602303	-0.0013726	0.000682631	0.0439997	0.602323	0.000205157	0.00102921	0.84	0.602303	-1.41e-06	0.00100021	1	0.602214	-0.0127388	0.00271004	2.6e-06	0.6102	0.0003	0.0202	0.9886	0.6102	0.008067	0.021	0.703
rs2422859	20	3132828	G	T	0.3963	0.0073	0.0017	1.77e-05	0.6037	0.01237	0.00287	1.65e-05	0.469	0.001321	0.002978	0.657301	0.471019	-0.00185504	0.000666772	0.00539995	0.47109	-0.000179842	0.00100526	0.86	0.471041	-0.00338628	0.000977008	0.000530005	0.471922	0.0163711	0.00264718	6.2e-10	0.4935	-0.01918	0.02	0.3357	0.4935	-0.01847	0.0207	0.3721
rs4810227	20	59841800	A	G	0.6344	0.01272	0.00175	3.57e-13	0.6344	0.00958	0.00295	0.00115	0.6177	0.006861	0.003032	0.0236499	0.618962	0.00143359	0.000690696	0.0379997	0.618916	0.00217787	0.00104123	0.0359998	0.618972	0.00154711	0.00101194	0.13	0.618974	0.0104475	0.00274325	0.000140001	0.612	0.04316	0.0206	0.03651	0.612	0.04574	0.0214	0.03301
rs6122735	20	47523732	T	C	0.4133	0.0105	0.00174	1.49e-09	0.4133	0.02314	0.00291	1.8e-15	0.398	-0.002319	0.002989	0.4379	0.400429	0.001413	0.000680771	0.0379997	0.400483	-0.000551675	0.00102637	0.59	0.400421	0.00293013	0.000997429	0.00329997	0.400767	-0.00719786	0.00270189	0.00769999	0.4174	-0.008032	0.02	0.6857	0.4174	-0.003707	0.0208	0.8576
rs6123924	20	58219764	G	A	0.1599	-0.01528	0.00235	7.55e-11	0.8401	-0.02145	0.00395	5.58e-08	0.1467	0.0008983	0.003007	0.7651	0.153798	-0.00104793	0.000926001	0.26	0.153861	0.000132733	0.00139586	0.92	0.153826	0.00134714	0.00135668	0.32	0.153338	-0.00978616	0.00368179	0.00790005	0.1652	-0.01197	0.027	0.6591	0.1652	-0.01329	0.0281	0.6355
rs6513959	20	43620856	G	A	0.2789	-0.01177	0.00185	1.88e-10	0.7211	-0.00935	0.00312	0.0027	0.2905	0.003973	0.002995	0.1846	0.295556	0.000132257	0.000731316	0.86	0.295526	0.00275239	0.00110249	0.0129999	0.295567	0.00115869	0.00107145	0.28	0.295328	-0.0156674	0.00290542	6.9e-08	0.2986	0.009851	0.0217	0.6511	0.2986	-0.001501	0.0226	0.948
rs1964927	21	42653237	G	A	0.6378	-0.01423	0.00177	9.9e-16	0.6378	-0.00895	0.00298	0.00269	0.6461	-0.0005075	0.002994	0.8654	0.645822	0.00112295	0.000697872	0.11	0.645853	0.00137317	0.00105225	0.19	0.645762	0.00159034	0.00102243	0.12	0.645508	-0.00560512	0.0027701	0.0430002	0.6384	-0.0003	0.0205	0.9894	0.6384	0.001499	0.0213	0.9432
rs2183573	21	40574305	G	A	0.5714	-0.00275	0.00172	0.111	0.5714	-0.0115	0.00288	6.47e-05	0.5717	-0.000119	0.002974	0.9681	0.572252	-0.000604443	0.000673684	0.37	0.572269	-0.0058352	0.00101582	9.2e-09	0.572234	0.000435721	0.000987235	0.66	0.572362	-0.00455104	0.00267585	0.089	0.5733	0.02372	0.0199	0.2345	0.5733	0.02059	0.0207	0.3212
rs7278859	21	20026532	T	A	0.3078	0.01013	0.00185	4.15e-08	0.6922	-0.00285	0.00309	0.356	0.3034	0.0009388	0.003014	0.7554	0.308661	-0.00234005	0.000725446	0.00129999	0.308673	-0.0017665	0.00109383	0.11	0.308676	-0.00257753	0.00106289	0.015	0.308721	0.00685482	0.00288011	0.017	0.3104	-0.01867	0.0213	0.3811	0.3104	-0.01949	0.0222	0.3807
rs743316	21	35252696	C	T	0.182	-0.01185	0.00208	1.2e-08	0.818	-0.00166	0.00351	0.637	0.209	0.006042	0.002978	0.0425197	0.209527	0.000962364	0.000819627	0.24	0.209518	-0.00153161	0.00123592	0.22	0.209543	0.00134017	0.00120108	0.26	0.209611	-0.00977638	0.00325513	0.00269998	0.2203	0.08563	0.0235	0.0002654	0.2203	0.07872	0.0245	0.001285
rs35532491	22	34329603	T	A	0.1071	0.02007	0.00286	2.42e-12	0.1071	0.02056	0.00469	1.17e-05	0.1006	0.002731	0.00298	0.3594	0.103109	-0.000379791	0.00109536	0.73	0.103094	0.00104191	0.00165187	0.53	0.103078	2.64e-05	0.00160521	0.99	0.103595	0.017159	0.00433992	7.7e-05	NA	NA	NA	NA	NA	NA	NA	NA
rs9616906	22	51104680	A	G	0.4235	0.01497	0.00172	2.92e-18	0.5765	0.00793	0.00287	0.00568	0.4406	-0.00212	0.002974	0.4759	0.440999	9.74e-06	0.000670605	0.99	0.44107	0.000482889	0.00101118	0.630001	0.441019	-0.000151203	0.000982601	0.88	0.441699	0.00738086	0.00266173	0.00560003	NA	NA	NA	NA	NA	NA	NA	NA
Abbreviations:
SNP	Single-nucleotide polymorphism; instrument
CHR	Chromosome
POS	Base pair position
beta	effect estimate (log odds ratio for binary phenotype)
se	standard error of effect estimate
p-value	p-value of effect estimate
eaf	effect allele frequency

## Sheet: Table 10
Table 10. Single variable Mendelian randomization results of "educational attainment", "cognitive performance", "income", "alcohol consumption", "ever smoked status", "ever seen a general practitioner", "ever seen a psychiatrist for nerves, tension, anxiety, or depression”, "any psychotic experience", "schizophrenia", "bipolar disorder", and "major depressive disorder (probable)" on "suicide atte…
												Heterogeity test			MR-PRESSO global test		DIRECTIONALITY TEST ©
EXPOSURE:	OUTCOME:	SVMR METHOD	N SNPS	beta	se	LCI	UCI	OR	OR LCI	OR UCI	p-value	Q	Q df	Q p-value	RSSobs	p-value	SNP r2 exposure	SNP r2 outcome	causality	Steiger p-value	F statistic (d)	Lower bound F statistic
EDUCATIONAL ATTAINMENT	SUICIDE ATTEMPT (MODEL 1) [A]	MR Egger	224	-0.675692	0.496631	-1.64909	0.30267	0.508804	0.192225	1.35347	0.175035	271.003	222	0.0137377
Lee et al. (2018) [1]		Weighted median	224	-0.749233	0.173516	-1.08932	-0.407406	0.472729	0.336444	0.665374	1.57489e-05
N = 766345		Inverse variance weighted	224	-0.605136	0.123319	-0.846841	-0.362197	0.546	0.428767	0.696145	9.24451e-07	271.029	223	0.0153908	329.43	0.0115	0.0171796	0.00744033	TRUE	0	59.7844	58.093
		Simple mode	224	-0.859821	0.586242	-2.00886	0.295076	0.423238	0.134142	1.34323	0.143876
* P < 5e-08		Weighted mode	224	-0.859821	0.559998	-1.95742	0.243376	0.423238	0.141223	1.27555	0.126104
		MR Egger Intercept		0.000982256	0.00669637	-0.0121426	0.0141741	1.00098	0.987931	1.01428	0.883514
			OUTLIER CORRECTED
		MR Egger	223	-0.919985	0.493163	-1.88658	0.051546	0.398525	0.151589	1.0529	0.0634394	259.415	221	0.039016
		Weighted median	223	-0.757951	0.179493	-1.10976	-0.40435	0.468626	0.329639	0.667411	2.41357e-05
		Inverse variance weighted	223	-0.647039	0.121762	-0.885694	-0.407168	0.523594	0.412428	0.665533	1.07271e-07	259.798	222	0.0416115	275.913	0.0717	0.0168722	0.00686125	TRUE	0	58.9596	57.276
		Simple mode	223	-0.860495	0.557458	-1.95311	0.237696	0.422952	0.141832	1.26832	0.124108
		Weighted mode	223	-0.860495	0.510713	-1.86149	0.145609	0.422952	0.15544	1.15674	0.0934147
		MR Egger Intercept		0.0037852	0.00662677	-0.00920328	0.0168399	1.00379	0.990839	1.01698	0.568446
COGNITIVE PERFORMANCE	SUICIDE ATTEMPT (MODEL 1) [A]	MR Egger	104	-0.614518	0.474954	-1.54543	0.321141	0.540902	0.213221	1.3787	0.19864	112.757	102	0.219326
Lee et al. (2018) [1]		Weighted median	104	-0.383831	0.147822	-0.673563	-0.0926213	0.681246	0.509889	0.911539	0.00941592
N = 257828		Inverse variance weighted	104	-0.336708	0.109056	-0.550457	-0.121869	0.714117	0.576686	0.885265	0.00201854	113.156	103	0.232173	146.798	0.1215	0.0217942	0.00309851	TRUE	0	55.2115	52.8287
		Simple mode	104	-0.583967	0.40103	-1.36999	0.206062	0.557682	0.254111	1.22883	0.148388
* P < 5e-08		Weighted mode	104	-0.502483	0.372105	-1.23181	0.230565	0.605027	0.291764	1.25931	0.179855
		MR Egger Intercept		0.0060159	0.0100085	-0.0136007	0.0257326	1.00603	0.986491	1.02607	0.54912
			OUTLIER CORRECTED
		MR Egger	NO
		Weighted median
		Inverse variance weighted
		Simple mode
		Weighted mode
		MR Egger Intercept
INCOME (BEFORE TAX)	SUICIDE ATTEMPT (MODEL 1) [A]	MR Egger	41	0.291856	0.901993	-1.47605	2.06878	1.33891	0.228539	7.91517	0.747994	52.857	39	0.0684099
MRC-IEU UKB GWAS Pipeline		Weighted median	41	-0.183789	0.271165	-0.715273	0.350406	0.832111	0.489059	1.41964	0.497914
Elsworth et al. (2018) [2]		Inverse variance weighted	41	-0.52528	0.213932	-0.944587	-0.103833	0.59139	0.38884	0.901376	0.0140745	54.0358	40	0.0682859	60.951	0.085	0.00464418	0.00139999	TRUE	7.49334e-11	45.2597	41.8613
N = 397751		Simple mode	41	-0.170183	0.594844	-1.33608	1.00166	0.84351	0.262875	2.72279	0.77628
		Weighted mode	41	-0.0429035	0.571239	-1.16253	1.08244	0.958004	0.312694	2.95186	0.940505
* P < 5e-08		MR Egger Intercept		-0.0163015	0.0174793	-0.0505609	0.0181326	0.983831	0.950696	1.0183	0.356753
			OUTLIER CORRECTED
		MR Egger	NO
		Weighted median
		Inverse variance weighted
		Simple mode
		Weighted mode
		MR Egger Intercept
ALCOHOL CONSUMPTION	SUICIDE ATTEMPT (MODEL 1) [A]	MR Egger	33	-0.69272	1.8434	-4.30578	2.93877	0.500214	0.0134903	18.8927	0.709637	43.8745	31	0.0625545
Clarke et al. (2017) [3]		Weighted median	33	-0.316213	0.415504	-1.1306	0.502329	0.728904	0.322839	1.65257	0.446635
N = 112117		Inverse variance weighted	33	0.280158	0.331995	-0.370552	0.934188	1.32334	0.690353	2.54515	0.398747	44.2823	32	0.072862	52.2408	0.0465	0.00921562	0.000977408	TRUE	1.24559e-33	31.5916	28.4451
		Simple mode	33	-0.46805	0.58053	-1.60589	0.675595	0.626222	0.200711	1.9652	0.426053
* P < 5e-06		Weighted mode	33	-0.501693	0.500823	-1.48331	0.484929	0.605505	0.226886	1.62406	0.323986
		MR Egger Intercept		0.0153246	0.0285512	-0.0406357	0.0715703	1.01544	0.960179	1.07419	0.595278
			OUTLIER CORRECTED
		MR Egger	32	-0.473958	1.55046	-3.51287	2.58046	0.622534	0.0298113	13.2032	0.761954	27.7298	30	0.58475
		Weighted median	32	-0.322745	0.383263	-1.07394	0.432283	0.724159	0.34166	1.54077	0.399733
		Inverse variance weighted	32	0.0399085	0.288376	-0.525308	0.608009	1.04072	0.591373	1.83677	0.889932	27.8436	31	0.629226	33.5907	0.575	0.00899538	0.000630429	TRUE	1.00795e-38	31.7934	28.5864
		Simple mode	32	-0.493798	0.625456	-1.71969	0.738351	0.610304	0.179121	2.09248	0.435817
		Weighted mode	32	-0.493798	0.48888	-1.452	0.469295	0.610304	0.234101	1.59887	0.320286
		MR Egger Intercept		0.00811785	0.0240662	-0.0390519	0.0555283	1.00815	0.961701	1.0571	0.73823
EVER SMOKED	SUICIDE ATTEMPT (MODEL 1) [A]	MR Egger	56	4.81934	2.38368	0.147321	9.51519	123.883	1.15873	13564.2	0.0481634	93.2239	54	0.000732045
MRC-IEU UKB GWAS Pipeline		Weighted median	56	2.36956	0.67283	1.05081	3.69503	10.6927	2.85997	40.2469	0.000428662
Elsworth et al. (2018) [2]		Inverse variance weighted	56	1.87206	0.536523	0.82047	2.92901	6.50164	2.27157	18.709	0.000484405	96.0024	55	0.000519267	120.145	0.0005	0.00588685	0.00279929	TRUE	3.54206e-07	48.8339	45.8026
N=461866		Simple mode	56	2.44448	1.70269	-0.892785	5.79878	11.5246	0.409514	329.895	0.156762
		Weighted mode	56	2.7309	1.31035	0.162621	5.31228	15.3467	1.17659	202.813	0.0418089
* P < 5e-08		MR Egger Intercept		-0.0210852	0.0166204	-0.0536612	0.011657	0.979136	0.947753	1.01173	0.210013
			OUTLIER CORRECTED
		MR Egger	54	6.20476	2.13344	2.02321	10.4076	495.099	7.56257	33111.6	0.00533283	69.8862	52	0.049552
		Weighted median	54	2.42326	0.673041	1.1041	3.74915	11.2826	3.01651	42.4851	0.000317652
		Inverse variance weighted	54	1.9483	0.494901	0.978294	2.92326	7.01675	2.65991	18.6017	8.25939e-05	75.5219	53	0.0227482	99.0269	0.007	0.00567794	0.00240868	TRUE	1.9612e-08	48.8354	45.7514
		Simple mode	54	2.65861	1.64472	-0.565032	5.8987	14.2765	0.568342	364.564	0.111933
		Weighted mode	54	2.79995	1.18779	0.471886	5.1399	16.4439	1.60301	170.698	0.0221348
		MR Egger Intercept		-0.03038	0.0148357	-0.059458	-0.00115355	0.970077	0.942275	0.998847	0.0456501
EVER SEEN A GP FOR SYMPTOMS	SUICIDE ATTEMPT (MODEL 1) [A]	MR Egger	28	-0.465742	4.02412	-8.35302	7.46178	0.627669	0.000235684	1740.24	0.90875	27.9078	26	0.363008
MRC-IEU UKB GWAS Pipeline		Weighted median	28	1.75686	0.833992	0.12224	3.39983	5.79424	1.13003	29.959	0.0351547
Elsworth et al. (2018) [2]		Inverse variance weighted	28	2.51086	0.6475	1.24176	3.78643	12.3155	3.4617	44.0988	0.000105416	28.511	27	0.385001	36.7594	0.46	0.00287562	0.00104254	TRUE	5.36272e-06	31.0015	27.6285
N = 459560		Simple mode	28	0.589889	1.64493	-2.63418	3.83041	1.80379	0.0717776	46.0815	0.722676
* P < 5e-06		Weighted mode	28	1.12869	1.72927	-2.26067	4.53534	3.09159	0.10428	93.2551	0.519471
		MR Egger Intercept		0.0195944	0.0261392	-0.0316384	0.0710887	1.01979	0.968857	1.07368	0.460214
			OUTLIER CORRECTED
		MR Egger	NO
		Weighted median
		Inverse variance weighted
		Simple mode
		Weighted mode
		MR Egger Intercept
EVER SEEN A PSYCHIATRIST FOR SYMPTOMS	SUICIDE ATTEMPT (MODEL 1) [A]	MR Egger	47	5.68914	3.61186	-1.39011	12.8045	295.64	0.249049	363855	0.122232	45.3278	45	0.458279
MRC-IEU UKB GWAS Pipeline		Weighted median	47	2.41534	1.25168	-0.0379474	4.88114	11.1935	0.962764	131.781	0.0536461
Elsworth et al. (2018) [2]		Inverse variance weighted	47	3.36656	0.880586	1.64061	5.10131	28.9786	5.1583	164.237	0.000131793	45.7708	46	0.481786	55.1594	0.5725	0.00303228	0.00147666	TRUE	0.000385431	29.8102	27.2477
N = 460702		Simple mode	47	1.61	2.72373	-3.72851	6.97576	5.00283	0.0240285	1070.37	0.557346
		Weighted mode	47	1.80225	2.82928	-3.74315	7.37593	6.06326	0.0236795	1597.08	0.527284
* P < 5e-06		MR Egger Intercept		-0.00966346	0.0145709	-0.0382224	0.0190411	0.990383	0.962499	1.01922	0.510583
			OUTLIER CORRECTED
		MR Egger	NO
		Weighted median
		Inverse variance weighted
		Simple mode
		Weighted mode
		MR Egger Intercept
ANY PSYCHOTIC EXPERIENCE	SUICIDE ATTEMPT (MODEL 1) [A]	MR Egger	9	-0.00451091	0.205727	-0.407735	0.400771	0.995499	0.665155	1.49297	0.983118	11.3861	7	0.122642
MRC-CNGG (WALTERS GROUP)		Weighted median	9	0.0801161	0.104816	-0.125322	0.286603	1.08341	0.882212	1.3319	0.444657
Legge et al. (2019) [4]		Inverse variance weighted	9	0.0605614	0.0889758	-0.113831	0.235844	1.06243	0.892409	1.26598	0.496093	11.5921	8	0.170353	14.471	0.188	0.00166745	0.00024436	TRUE	1.65398e-06	23.7463	18.652
N = 127966		Simple mode	9	0.271762	0.198047	-0.116411	0.661916	1.31228	0.89011	1.9385	0.207239
		Weighted mode	9	0.22679	0.180623	-0.127231	0.582618	1.25457	0.88053	1.79072	0.244692
* P < 5e-06		MR Egger Intercept		0.00976299	0.0274345	-0.0440087	0.063809	1.00981	0.956946	1.06589	0.732425
			OUTLIER CORRECTED
		MR Egger	NO
		Weighted median
		Inverse variance weighted
		Simple mode
		Weighted mode
		MR Egger Intercept
BIPOLAR DISORDER	SUICIDE ATTEMPT (MODEL 1) [A]	MR Egger	7	0.0435857	0.138214	-0.227314	0.315868	1.04455	0.79667	1.37145	0.765234	7.53398	5	0.183858
MRC-CNGG (WALTERS GROUP)		Weighted median	7	-0.0069176	0.0607446	-0.125977	0.112749	0.993106	0.881635	1.11935	0.909333
Legge et al. (2019) [4]		Inverse variance weighted	7	-0.0514241	0.0578933	-0.164895	0.0626257	0.949876	0.847983	1.06463	0.374403	8.41146	6	0.209481	10.8612	0.258	0.00155886	0.000188804	TRUE	7.08186e-40	28.54	22.206
N = 127966		Simple mode	7	0.0270797	0.097792	-0.164593	0.21973	1.02745	0.848239	1.24574	0.791141
		Weighted mode	7	0.00329314	0.0693462	-0.132625	0.139905	1.0033	0.875793	1.15016	0.963665
* P < 5e-06		MR Egger Intercept		-0.0169661	0.0222326	-0.0605421	0.0268322	0.983177	0.941254	1.0272	0.47983
			OUTLIER CORRECTED
		MR Egger	NO
		Weighted median
		Inverse variance weighted
		Simple mode
		Weighted mode
		MR Egger Intercept
SCHIZOPHRENIA	SUICIDE ATTEMPT (MODEL 1) [A]	MR Egger	57	0.206041	0.205442	-0.196626	0.610762	1.2288	0.821498	1.84184	0.320294	87.1449	55	0.00373934
PGC		Weighted median	57	0.0304609	0.0546972	-0.0767457	0.138214	1.03093	0.926125	1.14822	0.577596
Ripke et al. (2014)		Inverse variance weighted	57	0.0621833	0.0475657	-0.0310455	0.155888	1.06416	0.969431	1.16869	0.191106	87.9662	56	0.00409195	91.1726	0.003	0.0338807	0.00206821	TRUE	2.49134e-136	50.608	47.528
N = 82315		Simple mode	57	-0.0306245	0.134133	-0.293526	0.233618	0.96984	0.74563	1.26316	0.820234
		Weighted mode	57	-0.0103413	0.122629	-0.250694	0.231238	0.989712	0.77826	1.26016	0.933095
* P < 5e-08		MR Egger Intercept		-0.0116075	0.0161222	-0.043207	0.0201532	0.98846	0.957713	1.02036	0.474592
		MR Egger	56	0.261052	0.19289	-0.117012	0.641046	1.2983	0.889575	1.89847	0.181574	74.7401	54	0.0323043
		Weighted median	56	0.0408083	0.0574678	-0.0718287	0.15402	1.04165	0.93069	1.16651	0.477638
		Inverse variance weighted	56	0.0817385	0.0451065	-0.00667015	0.170598	1.08517	0.993352	1.18601	0.069967	76.0055	55	0.0318187	78.7233	0.0255	0.0333361	0.00186729	TRUE	9.84135e-138	50.6559	47.549
		Simple mode	56	-0.03141	0.131087	-0.288341	0.226832	0.969078	0.749506	1.25462	0.811523
		Weighted mode	56	-0.0109953	0.125446	-0.25687	0.236134	0.989065	0.773469	1.26634	0.930474
		MR Egger Intercept		-0.0144362	0.0150979	-0.0440281	0.0153067	0.985668	0.956927	1.01542	0.343247
MAJOR DEPRESSIVE DISORDER (PROBABLE)	SUICIDE ATTEMPT (MODEL 1) [A]	MR Egger	14	0.780498	2.82354	-4.75364	6.34287	2.18256	0.00862024	568.428	0.786925	11.5896	12	0.479177
Howard et al. (2018)		Weighted median	14	0.334291	1.15206	-1.92374	2.60385	1.39695	0.146059	13.5156	0.771687
N = 174519		Inverse variance weighted	14	-0.415169	0.82865	-2.03932	1.21727	0.660229	0.130117	3.37796	0.616358	11.7858	13	0.545281	13.6526	0.5295	0.00199385	0.000239392	TRUE	7.93074e-09	24.9022	20.683
		Simple mode	14	0.852467	2.01245	-3.09193	4.81699	2.34543	0.0454144	123.592	0.678784
* P < 5e-06		Weighted mode	14	0.971761	1.97669	-2.90254	4.86583	2.64259	0.0548834	129.779	0.63119
		MR Egger Intercept		0.000396293	0.00150321	-0.00255	0.00335762	1.0004	0.997453	1.00336	0.797417
			OUTLIER CORRECTED
		MR Egger	NO
		Weighted median
		Inverse variance weighted
		Simple mode
		Weighted mode
		MR Egger Intercept
												Heterogeity test			MR-PRESSO global test		DIRECTIONALITY TEST ©					\
EXPOSURE:	OUTCOME:	SVMR METHOD	N SNPS	beta	se	lCI	uCI	OR	ORlCI	ORuCI	p-value	Q	Q df	Q p-value	RSSobs	p-value	SNP r2 exposure	SNP r2 outcome	causality	Steiger p-value	F statistic (d)	Lower bound F statistic
EDUCATIONAL ATTAINMENT	SUICIDE ATTEMPT (MODEL 2) [b]	MR Egger	224	-0.630065	0.493192	-1.59672	0.336592	0.532557	0.202559	1.40017	0.202752	246.763	222	0.121907
Lee et al. (2018) [1]		Weighted median	224	-0.36595	0.181397	-0.721489	-0.0104117	0.693537	0.486028	0.989642	0.0436541
N = 766345		Inverse variance weighted	224	-0.375161	0.122546	-0.615351	-0.134971	0.687179	0.540451	0.873741	0.00220309	247.08	223	0.128635	256.172	0.1425	0.0171796	0.0062997	TRUE	0	59.7844	58.093
		Simple mode	224	-0.51328	0.533886	-1.5597	0.533137	0.598529	0.2102	1.70427	0.337391
* P < 5e-08		Weighted mode	224	-0.403096	0.533691	-1.44913	0.64294	0.668248	0.234774	1.90206	0.450868
		MR Egger Intercept		0.00354862	0.0066499	-0.00948518	0.0165824	1.00355	0.99056	1.01672	0.594127
			OUTLIER CORRECTED
		MR Egger	NO
		Weighted median
		Inverse variance weighted
		Simple mode
		Weighted mode
		MR Egger Intercept
COGNITIVE PERFORMANCE	SUICIDE ATTEMPT (MODEL 2) [b]	MR Egger	104	-0.514741	0.490474	-1.47607	0.446589	0.597655	0.228534	1.56297	0.296439	111.047	102	0.253997
Lee et al. (2018) [1]		Weighted median	104	-0.271584	0.159734	-0.584662	0.0414946	0.762171	0.557294	1.04237	0.0890884
N = 257828		Inverse variance weighted	104	-0.231224	0.112658	-0.452033	-0.0104152	0.793561	0.636333	0.989639	0.0401259	111.431	103	0.268193	137.165	0.281	0.0217942	0.00278431	TRUE	0	55.2115	52.8287
		Simple mode	104	-0.350828	0.424794	-1.18342	0.481768	0.704105	0.306229	1.61893	0.410782
* P < 5e-08		Weighted mode	104	-0.29328	0.368522	-1.01558	0.429023	0.745813	0.362191	1.53576	0.427962
		MR Egger Intercept		0.00613989	0.010336	-0.0141186	0.0263984	1.00616	0.985981	1.02675	0.553807
			OUTLIER CORRECTED
		MR Egger	NO
		Weighted median
		Inverse variance weighted
		Simple mode
		Weighted mode
		MR Egger Intercept
INCOME (BEFORE TAX)	SUICIDE ATTEMPT (MODEL 2) [b]	MR Egger	41	0.132459	0.877286	-1.58702	1.85194	1.14163	0.204534	6.37216	0.880764	46.2965	39	0.196526
MRC-IEU UKB GWAS Pipeline		Weighted median	41	-0.112229	0.27543	-0.652072	0.427614	0.893839	0.520965	1.53359	0.683664
Elsworth et al. (2018) [2]		Inverse variance weighted	41	-0.327713	0.206769	-0.73298	0.0775545	0.72057	0.480475	1.08064	0.112984	46.6427	40	0.218052	53.0399	0.224	0.00464418	0.00111243	TRUE	1.70752e-13	45.2597	41.8613
N = 397751		Simple mode	41	-0.0258843	0.635169	-1.27082	1.21905	0.974448	0.280603	3.38396	0.967696
		Weighted mode	41	0.0740101	0.588868	-1.08017	1.22819	1.07682	0.339537	3.41505	0.900613
* P < 5e-08		MR Egger Intercept		-0.00918284	0.0170042	-0.0425112	0.0241455	0.990859	0.95838	1.02444	0.592245
			OUTLIER CORRECTED
		MR Egger	NO
		Weighted median
		Inverse variance weighted
		Simple mode
		Weighted mode
		MR Egger Intercept
ALCOHOL CONSUMPTION	SUICIDE ATTEMPT (MODEL 2) [b]	MR Egger	33	-0.606649	1.74249	-4.02193	2.80863	0.545175	0.0179184	16.5872	0.73008	36.2024	31	0.238646
Clarke et al. (2017) [3]		Weighted median	33	-0.512036	0.412965	-1.32145	0.297375	0.599274	0.266749	1.34632	0.215011
N = 112117		Inverse variance weighted	33	0.107343	0.313342	-0.506808	0.721493	1.11332	0.602416	2.0575	0.731919	36.4052	32	0.271003	43.217	0.2115	0.00921562	0.000809037	TRUE	1.83414e-36	31.5916	28.4451
		Simple mode	33	-0.596544	0.650419	-1.87137	0.678278	0.550712	0.153913	1.97048	0.365916
* P < 5e-06		Weighted mode	33	-0.563215	0.526523	-1.5952	0.46877	0.569375	0.202868	1.59803	0.292763
		MR Egger Intercept		0.0112472	0.0269893	-0.0416518	0.0641462	1.01131	0.959204	1.06625	0.679749
			OUTLIER CORRECTED
		MR Egger	NO
		Weighted median
		Inverse variance weighted
		Simple mode
		Weighted mode
		MR Egger Intercept
EVER SMOKED	SUICIDE ATTEMPT (MODEL 2) [b]	MR Egger	56	4.08444	2.28968	-0.403319	8.57221	59.4089	0.668099	5282.78	0.0800669	79.5023	54	0.0135439
MRC-IEU UKB GWAS Pipeline		Weighted median	56	1.438	0.668305	0.128118	2.74787	4.21225	1.13669	15.6094	0.0314205
Elsworth et al. (2018) [2]		Inverse variance weighted	56	1.28019	0.515392	0.270023	2.29036	3.59733	1.30999	9.87849	0.0129946	81.8272	55	0.0109446	110.525	<5e-04	0.00588685	0.00235309	TRUE	1.62846e-09	48.8339	45.8026
N = 461866		Simple mode	56	0.926442	1.62044	-2.24961	4.1025	2.52551	0.10544	60.491	0.569838
		Weighted mode	56	1.60486	1.13301	-0.615853	3.82556	4.97714	0.54018	45.8586	0.162284
* P < 5e-08		MR Egger Intercept		-0.0200603	0.0159634	-0.0513485	0.0112279	0.98014	0.949948	1.01129	0.21429
			OUTLIER CORRECTED
		MR Egger	54	5.50171	2.00659	1.5688	9.43462	245.11	4.80087	12514.2	0.00835833	57.1339	52	0.290249
		Weighted median	54	1.46348	0.672961	0.144474	2.78248	4.32096	1.15543	16.1591	0.0296538
		Inverse variance weighted	54	1.36061	0.466862	0.445558	2.27566	3.89856	1.56136	9.73433	0.0035641	62.0639	53	0.184436	81.3876	0.092	0.00560942	0.00176044	TRUE	1.96692e-12	48.2427	45.1763
		Simple mode	54	0.922277	1.54142	-2.09891	3.94346	2.51501	0.12259	51.597	0.552169
		Weighted mode	54	1.61564	1.27482	-0.883009	4.11429	5.03111	0.413537	61.2087	0.210572
		MR Egger Intercept		-0.0295541	0.0139521	-0.0569003	-0.0022079	0.970878	0.944688	0.997795	0.0389522
Note (a): Model 1 GWAS included covariates : gender, years followed after age 15, first 10 principal components of genetic ancestry; Model 2 also included binary covariates for each of the following diagnoses: schizophrenia, bipolar disorder, affective disorder, autism spectrum disorder, anorexia, and "any mental disorder"
Note (b): Model 2 GWAS included covariates : gender, years followed after age 15, first 10 principal components of genetic ancestry (as in Model 1); and also included binary covariates for each of the following diagnoses: schizophrenia, bipolar disorder, affective disorder, autism spectrum disorder, anorexia, and "any mental disorder"
Note (c): R2 for each instrument variant: R2=[beta.exposure^2 ]/[se.exposure^2*N +beta.exposure^2 ] ; combined R2 = SUM[R2]
Note (d): Combined F-statistic (also lower bound thereof) calculated according to Burgess et al. 2016 [9]: [R2combined/(1-R2combined)]*[(N-K-1)/K], where N = GWAS sample size, K = number variants comprising instrument.
* Instrument selection criteria: exposure effect P < 5e-08 except as noted; additional criteria: clumped LD R2 < 0.001 within 10000 kb window; palindromic SNPs removed during exposure and outcome harmonization.
Abbreviations:
SVMR	Single variable Mendelian randomization
UKB	UK Biobank
N SNPS	Number of single nucleotide polymorphisms in instrument
beta	effect estimate (log odds ratio for binary outcome phenotype)
se	standard error of effect estimate
LCI	lower bound of 95% confidence interval of estimate
UCI	upper bound of 95% confidence interval of estimate
OR	odds ratio (binary outcome phenotype)
OR LCI	lower bound of 95% confidence interval of odds ratio estimate
OR UCI	upper bound of 95% confidence interval of odds ratio estimate
NO	no outliers identified by MR PRESSO global test
p-value	p value of effect estimate
Heterogeneity Tests:
Q	Q statistic
Q df	Q statistic degrees of freedom
Q p-value	Q statistic p value
Single variable Mendelian randomization
UK Biobank
Number of single nucleotide polymorphisms in instrument
effect estimate
standard error of effect estimate
lower bound of 95% confidence interval of estimate
upper bound of 95% confidence interval of estimate
odds ratio for binary outcome
lower bound of 95% confidence interval of odds ratio estimate
upper bound of 95% confidence interval of odds ratio estimate
p value of effect estimate
no significant outliers (per MR PRESSO global test
Q statistic
Q statistic degrees of freedom
Q statistic p value

[truncated: 2 more sheets: Table 11, Table 12]
